# Supplementary material for: Neurogenetic and multi‐omic sources of overlap among sensation seeking, alcohol consumption, and alcohol use disorder
Source: Addict Biol. 2024 Jan 29;29(2):e13365. doi: 10.1111/adb.13365 (PMC10882188; doi:10.1111/adb.13365)
Supplement: Supplementary file 3 — Table S1. LDSC genetic correlations between meta‐analysed samples. Table S2.Univariate LDSC estimates of indicator phenotypes included in GenomicSEM models. Table S3. Bivariate LDSC estimates of indicator phenotypes included in GenomicSEM models. Table S4. Confirmatory analysis of two‐ and three‐factor models of sensation seeking, alcohol consumption, and AUD. Table S5. Confirmatory analysis of single factor models. Table S6. Genetic enrichment of sensation seeking, alcohol consumption, and AUD factors estimated using stratified GenomicSEM and LDSC‐SEG. Table S7. 1,092 independent GWS SNPs (P < 5 × 10−8) for sensation seeking factor ordered by chromosomal location. Table S8. 262 independent GWS loci (P < 5 × 10−8) for sensation seeking factor ordered by chromosomal location. Table S9. Lookup of the 1,092 independent GWS sensation seeking factor SNPs and correlated SNPs (r 2 > 0.1) in the GWAS Catalogue, Línner et al, 2021, and Sanchez‐Roige et al, 2022. Table S10. 842 independent GWS SNPs (P < 5 × 10−8) for alcohol consumption factor ordered by chromosomal location. Table S11. 188 independent GWS loci (P < 5 × 10−8) for alcohol consumption factor ordered by chromosomal location. Table S12. 65 independent GWS SNPs (P < 5 × 10−8) for AUD meta‐analysis ordered by chromosomal location. Table S13. 31 independent GWS loci (P < 5 × 10−8) for AUD meta‐analysis ordered by chromosomal location. Table S14. Univariate LDSC estimates of factor phenotypes derived from GenomicSEM and METAL. Table S15.Bivariate LDSC estimates of factor phenotypes derived from GenomicSEM and METAL. Table S16. Confirmatory model of mediated path between sensation seeking and AUD via alcohol consumption. Table S17. 452 Bonferroni significant results (P < 2.66 × 10−6) of gene‐based association analyses (MAGMA) for sensation seeking factor. Table S18. 476 Bonferroni significant results (P < 2.67 × 10−6) of gene based association analyses (H‐MAGMA, dlPFC cortical neurons) for sensation seeking factor. Ta [file ADB-29-e13365-s002.xlsx]

## Sheet: Index
Index of Supplementary Tables 1–31 (ordered by appearance in the main text). Note that all listed tables are hyperlinks and can be clicked to go directly to the relevant table. Click 'Index' cell to return to index.
Table	Contents
Supplementary Table 1	LDSC genetic correlations between meta-analyzed samples
Supplementary Table 2	Univariate LDSC estimates of indicator phenotypes included in GenomicSEM models
Supplementary Table 3	Bivariate LDSC estimates of indicator phenotypes included in GenomicSEM models
Supplementary Table 4	Confirmatory analysis of two- and three-factor models of sensation seeking, alcohol consumption, and AUD
Supplementary Table 5	Confirmatory analysis of single factor models
Supplementary Table 6	Genetic enrichment of sensation seeking, alcohol consumption, and AUD factors estimated using stratified GenomicSEM and LDSC-SEG
Supplementary Table 7	1092 independent GWS SNPs (P < 5 × 10-8) for sensation seeking factor ordered by chromosomal location
Supplementary Table 8	262 independent GWS loci (P < 5 × 10-8) for sensation seeking factor ordered by chromosomal location
Supplementary Table 9	Lookup of the 1092 independent GWS sensation seeking factor SNPs and correlated SNPs (r2 > 0.1) in the GWAS Catalog, Línner et al., 2021, and Sanchez-Roige et al., 2022
Supplementary Table 10	842 independent GWS SNPs (P < 5 × 10-8) for alcohol consumption factor ordered by chromosomal location
Supplementary Table 11	188 independent GWS loci (P < 5 × 10-8) for alcohol consumption factor ordered by chromosomal location
Supplementary Table 12	65 independent GWS SNPs (P < 5 × 10-8) for AUD meta-analysis ordered by chromosomal location
Supplementary Table 13	31 independent GWS loci (P < 5 × 10-8) for AUD meta-analysis ordered by chromosomal location
Supplementary Table 14	Univariate LDSC estimates of factor phenotypes derived from GenomicSEM and METAL
Supplementary Table 15	Bivariate LDSC estimates of factor phenotypes derived from GenomicSEM and METAL
Supplementary Table 16	Confirmatory model of mediated path between sensation seeking and AUD via alcohol consumption
Supplementary Table 17	452 Bonferroni significant results (P < 2.66 × 10-6) of gene-based association analyses (MAGMA) for sensation seeking factotr
Supplementary Table 18	476 Bonferroni significant results (P < 2.67 × 10-6) of gene based association analyses (H-MAGMA, dlPFC cortical neurons) for sensation seeking factor
Supplementary Table 19	686 Bonferroni significant results (P < 2.68 × 10-6) of gene based association analyses (H-MAGMA, dopaminergic midbrain neurons) for sensation seeking factor
Supplementary Table 20	483 Bonferroni significant results (P < 2.66 × 10-6) of gene-based association analyses (MAGMA) for alcohol consumption factor
Supplementary Table 21	548 Bonferroni significant results (P < 2.67 × 10-6) of gene based association analyses (H-MAGMA, dlPFC cortical neurons) for alcohol consumption factor
Supplementary Table 22	726 Bonferroni significant results (P < 2.68 × 10-6) of gene based association analyses (H-MAGMA, dopaminergic midbrain neurons) for alcohol consumption factor
Supplementary Table 23	30 Bonferroni significant results (P < 2.63 × 10-6) of gene-based association analyses (MAGMA) for AUD meta-analysis
Supplementary Table 24	43 Bonferroni significant results (P < 2.66 × 10-6) of gene based association analyses (H-MAGMA, dlPFC cortical neurons) for AUD meta-analysis
Supplementary Table 25	52 Bonferroni significant results (P < 2.67 × 10-6) of gene based association analyses (H-MAGMA, dopaminergic midbrain neurons) for AUD meta-analysis
Supplementary Table 26	47 LAVA Bonferroni-significant results (P < 3.11 × 10-5) for local genetic correlations among sensation seeking, alcohol consumption, and AUD
Supplementary Table 27	Genetic correlations bewteen sensation seeking, alcohol consumption, and AUD factors and regional cortical volume
Supplementary Table 28	Genetic correlations bewteen sensation seeking, alcohol consumption, and AUD factors and subcortical structure volume
Supplementary Table 29	Genetic correlations bewteen sensation seeking, alcohol consumption, and AUD factors and regional cortical surface area
Supplementary Table 30	Genetic correlations bewteen sensation seeking, alcohol consumption, and AUD factors and regional cortical thickness
Supplementary Table 31	Genetic correlations bewteen sensation seeking, alcohol consumption, and AUD factors and rs-fMRI functional connectivity traits

## Sheet: ST1
Supplementary Table 1. LDSC genetic correlations between meta-analyzed samples								Index
Trait	Sample 1	Sample 2	N Sample 1	N Sample 2	rg	SE	P
Risk Taking	23andMe	UKB + 10 replication samples	24302	466571	0.83	0.08	1.78e-23
DPW	23andMe	GSCAN (including UKB)	403939	537341	0.8	0.04	3.5e-82
AUDIT-C	UKB	MVP	121604	200680	0.76	0.05	2.76e-45
AD/AUD	PGC	FinnGenR6	26853	40997	0.87	0.1	3.48e-18
AD/AUD	PGC	MVP	26853	152332	0.92	0.08	3.74e-65
AD/AUD	FinnGenR6	MVP	40997	152332	1.01a	0.06	4.82e-62
Note: Table reports genetic correlation estimates for the samples used in METAL GWAS meta-analyses. Only HapMap3 (HM3) SNPs with MAF > 0.01 are included in LDSC analyses. UKB = UK Biobank; DPW = drinks per week; GSCAN = GWAS and Sequencing Consortium of Alcohol and Nicotine use; MVP = Million Veterans Program; PGC = Psychiatric Genomics Consortium; FinnGenR6 = FinnGen Research Project Release 6. …

## Sheet: ST2
Supplementary Table 2. Univariate LDSC estimates of indicator phenotypes included in GenomicSEM models									Index
Phenotype	Abbreviation	# HM3 SNPs	h2g (SE)	λGC	Mean χ2	Intercept (SE)	Ratio (SE)	Sample Size
1. Adventurousness	AV	1177436	0.084 (0.003)	1.6826	1.965	1.019 (0.013)	0.020 (0.013)	557928
2. Risk Taking a	RT	1182944	0.051 (0.002)	1.3954	1.4997	1.008 (0.010)	0.016 (0.019)	490873
3. UPPS-P Sensation Seeking	SS	1169179	0.085 (0.020)	1.0386	1.0423	1.005 (0.006)	0.107 (0.149)	22745
4. Drinks per Week a	DPW	1176469	0.040 (0.002)	1.5074	1.7111	0.969 (0.011)	-0.043 (0.015)	941288
5. Grams EtOH per Day	GPD	1165801	0.067 (0.003)	1.508	1.675	1.038 (0.010)	0.057 (0.015)	480843
6. AUDIT-C a	AUDIT-C	1174308	0.066 (0.003)	1.272	1.336	1.011 (0.007)	0.031 (0.020)	322284
Note: Table reports LDSC estimates for the 12 GWAS using GenomicSEM. Only HapMap3 (HM3) SNPs with MAF > 0.01 are included in LDSC analyses. a denotes summary statistics derived from sample-size weighted meta-analyses conducted using METAL. # HM3 SNPs = number of available HM3 SNPs used in LDSC calculations; h2g (SE) = SNP-based heritability estimate and standard error; λGC = genomic control infla…

## Sheet: ST3
Supplementary Table 3. Bivariate LDSC estimates of indicator phenotypes included in GenomicSEM models							Index
LDSC Estimates
	1.	2.	3.	4.	5.	6.
1. Adventurousness	0.084 (0.003)	0.054 (0.002)	0.079 (0.005)	0.017 (0.014)	0.022 (0.008)	0.021 (0.005)
2. Risk Taking	0.823 (0.036)	0.051 (0.006)	0.051 (0.005)	0.011 (0.023)	0.014 (0.009)	0.008 (0.006)
3. UPPS-P Sensation Seeking	0.935 (0.076)	0.772 (0.080)	0.084 (0.009)	0.016 (0.003)	0.015 (0.022)	0.029 (0.051)
4. Drinks per Week	0.287 (0.023)	0.247 (0.027)	0.282 (0.075)	0.040 (0.006)	0.048 (0.025)	0.043 (0.003)
5. Grams EtOH per Day	0.290 (0.022)	0.233 (0.026)	0.194 (0.070)	0.938 (0.041)	0.067 (0.003)	0.056 (0.003)
6. AUDIT-C	0.284 (0.024)	0.134 (0.031)	0.383 (0.077)	0.846 (0.039)	0.851 (0.042)	0.066 (0.003)
LDSC Intercepts
	1.	2.	3.	4.	5.	6.
1. Adventurousness	1.01899
2. Risk Taking	0.0226684	1.00802
3. UPPS-P Sensation Seeking	0.0832945	0.155802	1.00452
4. Drinks per Week	0.0207969	0.0404539	0.0046774	0.969374
5. Grams EtOH per Day	-0.00842796	0.0555149	-0.00135081	0.359954	1.03845
6. AUDIT-C	-0.00254713	0.0140693	-0.0083583	0.113228	0.214002	1.01047
Note: The top panel depicts the genetic correlation estimates along with their standard errors in the lower matrix triangle, the liability scale genetic covariances estimates along with their standard errors in italics in the upper matrix triangle, and heritability estimates along with their standard errors in italics on the diagonal. The bottom panel depicts univariate LDSC intercepts on the dia…

## Sheet: ST4
Supplementary Table 4. Confirmatory analysis of two- and three-factor models of sensation seeking, alcohol consumption, and AUD							Index
Alcohol Consumption ~ Alcohol Use Disorder
Model fit statistics
χ2	df	P	AIC	CFI	SRMR
47.1388	2	5.80696e-11	63.1388	0.993025	0.0317013
Parameter estimates
Parameter	LHS	Operator	RHS	Estimate	SE	P
1	Alcohol Consumption	=~	DPW	0.990139	0.0234669	< 5e-300
2	Alcohol Consumption	=~	GPD	0.993896	0.0269997	1.21683e-296
3	Alcohol Consumption	=~	AUDIT-C	0.828075	0.0269268	1.12261e-207
4	Alcohol Consumption	~~	AUD	0.583572	0.0250233	2.70487e-120
5	DPW	~~	DPW	0.0196252	0.026823	0.464379
6	GPD	~~	GPD	0.0121698	0.0309794	0.694437
7	AUDIT-C	~~	AUDIT-C	0.314292	0.0359534	2.29758e-18
8	AUDm	~~	AUDm	1	0.0494348	5.47737e-91
9	AUD	=~	AUDm	1
10	Alcohol Consumption	~~	Alcohol Consumption	1
11	AUDm	~~	AUDm	0
Sensation Seeking ~ Alcohol Consumption ~ Alcohol Use Disorder
Model fit statistics
χ2	df	P	AIC	CFI	SRMR
117.886	12	1.62964e-19	149.886	0.990646	0.0576525
Parameter estimates
Parameter	LHS	Operator	RHS	Estimate	SE	P
1	Sensation Seeking	=~	AV	0.997487	0.0344187	1.1434e-184
2	Sensation Seeking	=~	RT	0.831007	0.0356507	3.5383e-120
3	Sensation Seeking	=~	SS	0.913044	0.0757199	1.75605e-33
4	Sensation Seeking	~~	Sensation Seeking	1
5	Sensation Seeking	~~	Alcohol Consumption	0.294684	0.0192171	4.49749e-53
6	Alcohol Consumption	=~	DPW	0.992248	0.0236696	< 5.00E-300
7	Alcohol Consumption	=~	GPD	0.977589	0.0257392	< 5.00E-300
8	Alcohol Consumption	=~	AUDIT-C	0.835543	0.0279649	3.77518e-196
9	Alcohol Consumption	~~	Alcohol Consumption	1
10	AUD	=~	AUDm	1
11	AUD	~~	AUD	1	0.0494338	5.43039e-91
12	AUD	~~	Alcohol Consumption	0.583072	0.0250159	3.67295e-120
13	AUD	~~	Sensation Seeking	0.205242	0.022777	2.04312e-19
14	AV	~~	AV	0.00501972	0.0610567	0.934478
15	RT	~~	RT	0.309428	0.0461723	2.06143e-11
16	SS	~~	SS	0.166351	0.227919	0.46547
17	DPW	~~	DPW	0.0154441	0.0249892	0.536541
18	GPD	~~	GPD	0.0443205	0.0285307	0.120323
19	AUDIT-C	~~	AUDIT-C	0.301868	0.038399	3.80033e-15
20	AUDm	~~	AUDm	0
Note: Results were derived from a confirmatory factor analysis of the genetic covariance matrix using diagonally weighted least squares estimation. AIC = Akaike Information Criterion, CFI = Comparative Fit Index, SRMR = Standardized Root Mean Square Residual. Operator refers to GenomicSEM syntax: =~ is factor loading, ~~ is variance or covariance. LHS and RHS refer to the left- and right-hand sid…

## Sheet: ST5
Supplementary Table 5. Confirmatory analysis of single factor models							Index
Sensation Seeking
Model fit statistics
χ2	df	P	AIC	CFI	SRMR
	0
Parameter estimates
Parameter	LHS	Operator	RHS	Estimate	SE	P
1	Sensation Seeking	=~	AV	0.998467	0.0394116	1.33682e-141
2	Sensation Seeking	=~	RT	0.824403	0.0385387	1.60097e-101
3	Sensation Seeking	=~	SS	0.936708	0.0694898	2.05686e-41
4	Sensation Seeking	~~	Sensation Seeking	1
5	AV	~~	AV	0.00306352	0.071195	0.965678
6	RT	~~	RT	0.320359	0.053024	1.52435e-09
7	SS	~~	SS	0.122578	0.22126	0.579578
Alcohol Consumption
Model fit statistics
χ2	df	P	AIC	CFI	SRMR
	0
Parameter estimates
Parameter	LHS	Operator	RHS	Estimate	SE	P
1	Alcohol Consumption	=~	DPW	0.965689	0.0251521	< 5e-300
2	Alcohol Consumption	=~	GPD	0.971449	0.0260281	6.93541e-305
3	Alcohol Consumption	=~	AUDIT-C	0.876446	0.0269361	3.10498e-232
4	DPW	~~	DPW	0.067444	0.0260898	0.00973576
5	GPD	~~	GPD	0.0562871	0.0318554	0.0772354
6	AUDIT-C	~~	AUDIT-C	0.231843	0.0356359	7.72315e-11
7	Alcohol Consumption	~~	Alcohol Consumption	1
Note: Results were derived from a confirmatory factor analysis of the genetic covariance matrix using diagonally weighted least squares estimation. AIC = Akaike Information Criterion, CFI = Comparative Fit Index, SRMR = Standardized Root Mean Square Residual. Operator refers to GenomicSEM syntax: =~ is factor loading, ~~ is variance or covariance. LHS and RHS refer to the left- and right-hand sid…

## Sheet: ST6
Supplementary Table 6. Genetic enrichment of sensation seeking, alcohol consumption, and AUD factors estimated using stratified GenomicSEM and LDSC-SEG																					Index
		Sensation Seeking Factor Variance					Alcohol Consumption Factor Variance					Sensation Seeking ~ Alcohol Consumption Covariance					AUD Heritability
Annotation Set	Functional Annotation	Enrichment	SE	P-value	FDR		Enrichment	SE	P-value	FDR		Enrichment	SE	P-value	FDR		Enrichment	SE	P-value	FDR
Baseline	Coding USC	2.33864	1.01947	0.0945799	0.195197		4.47795	1.20572	0.00195987	0.00576084		1.93964	2.00895	0.319991	0.517318		3.43448	1.96787	0.217628	0.340482
	Conserved LinbladToh	9.14578	1.78081	2.39021e-06	6.13212e-05		11.1738	1.52789	1.38118e-11	4.46583e-10		10.1958	2.9188	0.000814863	0.0158083		7.67345	1.92012	0.000403277	0.00651964
	CTCF Hoffman	1.03173	1.06061	0.488068	0.666797		0.0210044	0.950588	0.848468	0.884961		0.255841	2.4005	0.62172	0.753836		-1.01406	1.43946	0.164847	0.280529
	DGF Encode	0.930491	0.517232	0.553452	0.715797		0.783392	0.492028	0.670117	0.730352		0.64999	0.864683	0.657182	0.770012		2.62529	0.76361	0.0349083	0.0891081
	DHS Peaks	0.966625	0.591457	0.5225	0.69428		1.27685	0.571084	0.313915	0.411483		0.311537	1.00535	0.753264	0.849612		2.57689	0.977185	0.108828	0.203401
	DHS Trynka	0.945799	0.442591	0.548734	0.715797		0.862958	0.35535	0.650124	0.716614		1.23352	0.733319	0.375075	0.5443		1.77293	0.670573	0.246473	0.37949
	Enhancer Andersson	1.96555	2.65487	0.358044	0.518363		2.42918	2.25841	0.263423	0.35489		-8.90424	5.06692	0.97469	0.999541		3.81544	3.83127	0.460482	0.595557
	Enhancer Hoffman	1.35555	0.675296	0.299268	0.453578		0.967791	0.586973	0.52188	0.624968		2.87022	1.12267	0.0478693	0.145104		1.57138	0.988226	0.561358	0.672244
	Fetal DHS	0.812423	0.615868	0.619655	0.751331		1.41042	0.589901	0.243294	0.342022		-0.196479	1.13552	0.853986	0.930749		1.44941	0.946882	0.633477	0.714503
	H3K27ac	1.15291	0.084684	0.0354896	0.10125		1.14193	0.0806736	0.039261	0.0732369		1.04485	0.14189	0.37596	0.5443		1.08484	0.0890118	0.344851	0.491919
	H3K27ac PGC2	1.30633	0.167245	0.0335038	0.0984808		1.35868	0.145763	0.00693267	0.0156388		1.05145	0.279808	0.427062	0.569695		1.16191	0.259325	0.533817	0.655446
	H3K4me1 Peaks	1.67358	0.364213	0.0321988	0.0984808		1.50791	0.355048	0.0762824	0.127576		1.9017	0.68834	0.0951049	0.214539		2.13314	0.537958	0.0315861	0.0828067
	H3K4me1	1.32054	0.139743	0.0109025	0.0480702		1.14623	0.12642	0.123702	0.190462		1.40941	0.255643	0.0546327	0.147205		1.52089	0.179263	0.00364005	0.0282121
	H3K4me3 Peaks	2.3195	0.911222	0.073801	0.169051		0.863511	1.02649	0.55289	0.654028		3.94383	1.59959	0.0328575	0.121356		4.05636	1.24677	0.0129043	0.0500686
	H3K4me3 Trynka	1.79044	0.295918	0.00377955	0.0229135		1.77572	0.29626	0.00441751	0.0109635		1.78968	0.554623	0.0772499	0.187331		1.61024	0.435517	0.160877	0.278662
	H3K9ac Peaks	0.658308	0.891246	0.649284	0.773584		1.00705	0.898128	0.496867	0.610077		1.28073	1.83416	0.439178	0.575679		1.19888	1.51848	0.895401	0.928801
	H3K9ac	1.56959	0.304998	0.0309145	0.0984808		2.10264	0.38786	0.00223537	0.00637737		2.46812	0.5307	0.0028341	0.0317191		1.8099	0.498546	0.102184	0.198238
	Intron USC	1.24201	0.0637285	7.3091e-05	0.00101283		1.17196	0.0698321	0.00689779	0.0156388		1.317	0.116825	0.00332933	0.0317191		1.15669	0.0756356	0.0367192	0.0913273
	Promoter Flanking Hoffman	2.1137	1.87685	0.276462	0.429941		2.24002	1.84835	0.251149	0.346904		-1.74612	3.60295	0.777026	0.866339		-1.19945	2.72002	0.421036	0.560256
	Promoter USC	1.37837	0.446284	0.19827	0.331589		2.02205	0.564415	0.0350845	0.0680639		1.58185	0.957434	0.271689	0.462347		1.8912	0.71111	0.210447	0.336565
	Repressed Hoffman	1.05596	0.172387	0.372737	0.523993		1.01198	0.128649	0.462895	0.575651		1.24812	0.288557	0.194933	0.363626		1.19145	0.218929	0.384074	0.532217
	Super Enhancer	1.13572	0.107986	0.104403	0.21098		1.22177	0.0882941	0.00600719	0.0142121		1.17412	0.18499	0.173287	0.336176		1.29489	0.120819	0.015072	0.0562302
	TFBS Encode	1.39816	0.458879	0.192786	0.328074		1.35644	0.387424	0.178782	0.262756		1.90752	0.731508	0.107375	0.226421		1.06766	0.602626	0.910426	0.929592
	Transcribed Hoffman	0.893649	0.21278	0.691398	0.779833		0.966835	0.14723	0.589111	0.67228		0.857721	0.330011	0.666815	0.770012		0.847224	0.25469	0.548316	0.664833
	TSS Hoffman	0.63217	0.928798	0.653958	0.773584		3.94411	1.05155	0.00255688	0.0070862		2.9266	2.04324	0.172862	0.336176		4.00459	1.36224	0.0255598	0.0774782
	UTR 3 USC	3.25125	1.56342	0.0749401	0.169051		3.17347	1.27836	0.0445469	0.0815293		4.83174	2.35986	0.0522186	0.147205		4.87087	1.90421	0.0414323	0.0980229
	UTR 5 USC	0.231768	1.79724	0.665475	0.775313		3.105	1.7563	0.115354	0.180473		-5.18683	2.74702	0.987845	0.999541		3.8465	2.62879	0.279562	0.410871
	Weak Enhancer Hoffman	3.18838	1.18981	0.0329371	0.0984808		0.600238	1.14838	0.636121	0.709238		5.53963	2.6642	0.0441962	0.145104		4.47168	1.59985	0.0292586	0.0824781
	Genomic Evolutionary Rate Profiling (GERP)	15.8735	3.26001	2.52871e-06	6.13212e-05		14.5324	2.35808	4.76871e-09	7.70941e-08		14.3819	5.58145	0.00825211	0.0571753		10.8508	3.24803	0.00213806	0.0207392
	MAF Bin 1 [5% : 7.1%]	0.603067	0.130879	0.998789	1		0.299562	0.110094	1	1		0.443249	0.213873	0.995382	0.999541		0.6624	0.179854	0.0589253	0.129904
	MAF Bin 2 [7.1% : 9.8%]	0.36617	0.116436	1	1		0.647348	0.139931	0.994135	1		0.211439	0.237891	0.999541	0.999541		0.551747	0.167386	0.00589093	0.0317456
	MAF Bin 3 [9.8% : 13.1%]	0.653214	0.11454	0.998768	1		0.579106	0.101854	0.999982	1		0.426202	0.250029	0.989131	0.999541		0.380737	0.15227	8.50042e-05	0.00206135
	MAF Bin 4 [13.1% :17.1%]	0.827558	0.146647	0.880183	0.938217		0.883119	0.144868	0.790112	0.833053		1.27064	0.29539	0.179777	0.341928		0.896503	0.239008	0.663154	0.730976
	MAF Bin 5 [17.1% : 21.5%]	0.854891	0.183354	0.785649	0.872356		0.745868	0.151935	0.952801	0.983209		-0.08623	0.334791	0.999412	0.999541		0.960301	0.22813	0.861824	0.908662
	MAF Bin 6 [21.5% : 26.5%]	0.971575	0.171914	0.565664	0.721966		1.35588	0.183729	0.0263728	0.0544289		1.52394	0.365579	0.0759036	0.187331		0.8226	0.238574	0.452287	0.592863
	MAF Bin 7 [26.5% : 31.9%]	1.07622	0.172517	0.329323	0.491452		1.10535	0.159095	0.253919	0.346904		1.11303	0.345427	0.371753	0.5443		1.19847	0.246827	0.421636	0.560256
	MAF Bin 8 [31.9% : 37.7%]	1.8448	0.304885	0.00279519	0.0180756		1.24002	0.180876	0.092255	0.149146		2.09356	0.546509	0.0226969	0.091775		1.26476	0.241299	0.263614	0.393394
	MAF Bin 9 [37.7% : 43.9%]	1.45696	0.21097	0.0151556	0.0612539		1.60453	0.231581	0.00452103	0.0109635		1.72004	0.317523	0.0116744	0.0666129		1.75547	0.267641	0.00572071	0.0317456
	MAF Bin 10 [43.9% : 50.0%]	1.28062	0.199098	0.0793469	0.174924		1.39377	0.174686	0.0120921	0.0260652		1.17665	0.414429	0.334962	0.527356		1.51076	0.240186	0.0310233	0.0828067
	Synonymous	-0.399254	3.15291	0.671405	0.775313		2.52006	4.67057	0.372419	0.469151		3.3165	6.02829	0.350389	0.539241		-6.46867	5.81575	0.197	0.323882
	Non Synonymous	5.33664	3.80682	0.127314	0.250777		0.903588	3.01233	0.512766	0.621729		7.27986	4.96691	0.103054	0.226317		10.6844	4.29444	0.0237085	0.0774782
	Conserved Vertebrate	6.90224	1.35095	6.24189e-06	0.000121093		8.71238	1.23145	1.88998e-10	4.58319e-09		10.9757	2.2097	3.17323e-06	0.000307803		7.05846	1.63434	0.000356498	0.00651964
	Conserved Mammal	9.82057	1.75191	2.39138e-07	1.15982e-05		12.6554	1.60156	1.69968e-13	8.24345e-12		13.7174	3.04306	1.46307e-05	0.000709587		10.5111	2.20757	3.79071e-05	0.00122566
	Conserved Primate	10.918	1.70816	3.19469e-09	3.09885e-07		12.6289	1.56402	5.21694e-14	5.06044e-12		13.4497	3.15365	3.94524e-05	0.00127563		10.9497	2.07935	4.09843e-06	0.000206809
	Biv Fink	2.04487	1.43888	0.233869	0.384496		6.12708	1.24553	1.9244e-05	0.000143589		7.79731	2.96197	0.0108705	0.0665025		6.05885	1.89971	0.00661675	0.0337802
	Human Promoter	2.59548	0.915069	0.0406178	0.106485		4.56604	0.909221	4.38933e-05	0.000272777		2.15342	1.79378	0.260108	0.450544		3.59351	1.31578	0.046672	0.10779
	Human Enhancer	0.763502	0.474521	0.690896	0.779833		1.88261	0.591398	0.0677961	0.117433		1.62678	0.813303	0.220454	0.388801		2.5673	0.863023	0.0672044	0.141714
	Ancient Sequence Age Human Promoter	9.65841	3.09257	0.00255713	0.0177173		3.65117	3.69222	0.236365	0.337168		0.313374	5.35136	0.551048	0.703311		2.90202	4.24049	0.652694	0.727716
	Ancient Sequence Age Human Enhancer	3.95508	2.61543	0.129266	0.250777		4.68742	2.52433	0.0720418	0.122598		2.65779	5.76002	0.386746	0.551682		2.84009	3.73717	0.620533	0.708137
	Human Promoter ExAC	4.98104	2.25867	0.0389874	0.106485		3.49151	2.49733	0.15922	0.237606		5.18895	4.05019	0.150507	0.310621		4.59454	3.46028	0.295572	0.427918
GTEx v8	Amygdala	0.985467	0.0739425	0.577906	0.728011		0.961417	0.0587644	0.744274	0.793347		0.957881	0.123146	0.633833	0.759034		1.02052	0.0771546	0.789557	0.841616
	Anterior Cingulate Cortex	1.12869	0.0734953	0.039979	0.106485		1.11898	0.0544695	0.0144664	0.0305053		1.02254	0.125539	0.428739	0.569695		1.17797	0.0641225	0.00562971	0.0317456
	Caudate	1.03331	0.0853955	0.348248	0.511818		1.11624	0.0649513	0.0367536	0.0699039		1.06869	0.127469	0.294976	0.48496		0.957457	0.0632399	0.498328	0.627764
	Cerebeller Hemisphere	1.0725	0.074161	0.164152	0.289504		1.29	0.0738772	4.32898e-05	0.000272777		1.28966	0.133977	0.0153079	0.0742435		1.14737	0.0679236	0.0296781	0.0824781
	Cerebellum	1.12118	0.089912	0.0888667	0.187393		1.31064	0.0838982	0.000106731	0.000503257		1.12072	0.154328	0.217032	0.388801		1.19635	0.0739927	0.00808024	0.0356265
	Cortex	1.17227	0.0804245	0.0160958	0.061949		1.19145	0.0660157	0.00186574	0.00565553		1.02845	0.136937	0.417705	0.569695		1.25033	0.0736498	0.000592782	0.00718748
	Frontal Cortex	1.28851	0.0770155	8.98027e-05	0.00108886		1.23421	0.0602643	5.08915e-05	0.000290381		1.22062	0.13104	0.0461282	0.145104		1.21343	0.0606992	0.000557225	0.00718748
	Hippocampus	0.905765	0.0682229	0.916405	0.966209		0.984407	0.072081	0.585632	0.67228		0.976639	0.114602	0.580764	0.725938		0.980299	0.0660745	0.764472	0.823931
	Hypothalamus	0.917259	0.0729058	0.871792	0.938217		1.02589	0.0597101	0.332318	0.429799		0.9732	0.126727	0.583744	0.725938		1.00186	0.0540832	0.972542	0.972542
	Nucleus Accumbens	1.08495	0.0831589	0.153507	0.281964		1.1829	0.0630399	0.00185779	0.00565553		0.987127	0.130418	0.539315	0.697514		1.03419	0.0662677	0.605947	0.699724
	Putamen	0.98142	0.0725211	0.601104	0.738065		1.14263	0.0749701	0.0285518	0.056521		1.17615	0.131692	0.0905126	0.209041		1.02749	0.068319	0.688529	0.750419
	Spinal Cord	0.881734	0.0813142	0.927086	0.966961		1.03671	0.0941153	0.348268	0.4445		0.965502	0.129129	0.605326	0.743248		1.0413	0.0766658	0.589785	0.697672
	Substantia Nigra	0.831649	0.0690782	0.992597	1		0.98352	0.0625992	0.603823	0.681056		0.870427	0.127698	0.844872	0.930749		3.58305	0.854882	0.00271544	0.0239452
Roadmap	Angular Gyrus H3K27ac	2.63551	0.79678	0.0200533	0.0672318		3.33905	0.597289	4.49942e-05	0.000272777		2.71739	1.28384	0.0904971	0.209041		3.44225	1.10157	0.0245814	0.0774782
	Angular Gyrus H3K36me3	0.977983	0.870378	0.510091	0.687206		1.93505	1.15974	0.210047	0.304098		3.41772	1.92861	0.104993	0.226317		2.18463	1.33057	0.368109	0.517486
	Angular Gyrus H3K4me1	2.75082	0.840375	0.0186083	0.0668522		4.07592	0.702107	5.90715e-06	5.72994e-05		4.72812	1.62699	0.0109695	0.0665025		3.12509	1.32781	0.10904	0.203401
	Angular Gyrus H3K4me3	3.17899	1.48982	0.0717903	0.169051		6.27977	1.42801	0.000108953	0.000503257		3.77041	2.73517	0.155558	0.314357		3.68129	1.79072	0.130717	0.234806
	Angular Gyrus H3K9ac	4.43103	1.16943	0.00167348	0.0135273		4.72189	1.2355	0.00129568	0.00418937		5.55645	2.47956	0.0330605	0.121356		3.76391	1.57876	0.0741576	0.14986
	Anterior Caudate H3K27ac	2.40671	0.641498	0.014159	0.059714		3.9874	0.556057	3.88349e-08	5.3814e-07		3.55766	1.21307	0.0174971	0.08082		3.2815	0.862964	0.00802723	0.0356265
	Anterior Caudate H3K36me3	0.503102	0.612439	0.791416	0.872356		0.895287	0.628083	0.566204	0.661709		1.5577	1.32639	0.337073	0.527356		0.905646	0.983407	0.923514	0.933134
	Anterior Caudate H3K4me1	2.83251	0.74463	0.00692826	0.0340316		3.64091	0.722244	0.000127824	0.000563149		4.51577	1.39237	0.00578448	0.0431611		5.39446	1.5172	0.00486063	0.0317456
	Anterior Caudate H3K4me3	3.97711	1.22814	0.00767365	0.035445		5.85333	1.1671	1.60208e-05	0.000132575		8.10803	2.74185	0.00476517	0.0385184		4.83575	1.68094	0.0223414	0.0773971
	Anterior Caudate H3K9ac	4.15799	1.11768	0.0023604	0.0176122		4.5747	0.927067	5.76463e-05	0.000310649		5.18403	2.09118	0.0227072	0.091775		5.08015	1.62324	0.0111521	0.0462636
	Cingulate Gyrus H3K27ac	2.97776	0.777449	0.00548098	0.0312738		3.79357	0.727198	6.11292e-05	0.00031208		3.86609	1.56794	0.0337795	0.121356		2.56344	1.06876	0.138734	0.244676
	Cingulate Gyrus H3K36me3	1.44917	0.767681	0.27924	0.429941		1.40433	0.807873	0.308364	0.409744		4.19592	1.57491	0.0212156	0.091775		2.55928	1.01231	0.126063	0.230719
	Cingulate Gyrus H3K4me1	2.03387	0.747537	0.0833279	0.179618		2.84141	0.683393	0.00352458	0.00899697		0.377226	1.32318	0.68106	0.77721		2.07865	0.942897	0.25306	0.383544
	Cingulate Gyrus H3K4me3	3.41338	1.51359	0.0554146	0.137826		5.78838	1.15297	1.64011e-05	0.000132575		5.5643	2.53601	0.0359464	0.124529		5.32245	1.60777	0.00774985	0.0356265
	Cingulate Gyrus H3K9ac	2.07057	1.13755	0.173321	0.300217		3.04594	1.06149	0.026964	0.0544897		1.48679	2.37346	0.418748	0.569695		4.00136	1.57289	0.0545258	0.123
	Dorsolateral Prefrontal Cortex H3K27ac	3.08963	0.700526	0.00142743	0.0125874		4.2723	0.633166	1.18211e-07	1.43331e-06		3.97448	1.36547	0.0146896	0.0742435		3.91572	0.994421	0.00378101	0.0282121
	Dorsolateral Prefrontal Cortex H3K36me3	0.209485	0.861144	0.820686	0.894456		2.62281	0.979494	0.0487818	0.0876265		2.09172	2.00034	0.292614	0.48496		2.5579	1.13261	0.169918	0.284173
	Dorsolateral Prefrontal Cortex H3K4me1	3.67977	0.810638	0.000473607	0.00459398		3.07459	0.756871	0.00306254	0.00822754		5.97688	1.8517	0.00359701	0.0317191		5.35356	1.31515	0.00135615	0.0146162
	Dorsolateral Prefrontal Cortex H3K4me3	1.89693	1.27471	0.24083	0.389342		4.84062	1.26805	0.00122777	0.00418937		3.06232	2.50246	0.204936	0.375072		4.78734	1.79276	0.0297601	0.0824781
	Dorsolateral Prefrontal Cortex H3K9ac	3.64243	1.28793	0.0201002	0.0672318		4.72475	1.14243	0.000556315	0.0021585		9.64436	2.74286	0.000811929	0.0158083		5.41744	1.83495	0.0157075	0.0564308
	Hippocampus Middle H3K27ac	1.9052	0.620541	0.072319	0.169051		2.60019	0.531063	0.00129262	0.00418937		2.72469	1.07677	0.0546084	0.147205		1.66749	0.814187	0.406594	0.555488
	Hippocampus Middle H3K36me3	1.16491	0.555019	0.383185	0.530986		1.53389	0.505025	0.145222	0.220101		0.513784	1.1324	0.666173	0.770012		0.598321	0.770921	0.602257	0.699724
	Hippocampus Middle H3K4me1	3.36797	0.5722	1.74892e-05	0.000282742		3.29561	0.465758	4.13763e-07	4.45945e-06		4.46794	1.12546	0.00103029	0.0166564		2.99525	0.726998	0.00574479	0.0317456
	Hippocampus Middle H3K4me3	3.51201	1.1796	0.0166049	0.061949		4.4685	0.975175	0.000187703	0.000758633		5.64867	2.11706	0.0140527	0.0742435		3.45087	1.43785	0.0889908	0.176166
	Inferior Temporal Lobe H3K27ac	3.23902	0.638661	0.000227615	0.00245318		4.06781	0.523565	2.32194e-09	4.50456e-08		4.16618	1.1638	0.00325865	0.0317191		4.76111	0.826465	4.26411e-06	0.000206809
	Inferior Temporal Lobe H3K36me3	1.25206	0.73002	0.364942	0.520579		0.651773	0.751284	0.6785	0.731272		-1.28111	1.48319	0.937973	0.999541		2.40062	1.13996	0.211654	0.336565
	Inferior Temporal Lobe H3K4me1	0.774187	0.958142	0.593159	0.737646		2.21654	0.789557	0.0616842	0.108789		1.73276	1.98181	0.355788	0.539241		3.71105	1.46551	0.0694958	0.143428
	Inferior Temporal Lobe H3K4me3	2.10293	1.10662	0.159464	0.286445		4.96264	1.29607	0.00111618	0.0041642		1.57595	2.45992	0.407441	0.569695		4.63905	1.63977	0.025206	0.0774782
	Inferior Temporal Lobe H3K9ac	3.87158	1.16902	0.00701682	0.0340316		4.13916	0.861148	0.00013353	0.000563149		4.58977	2.21764	0.0527519	0.147205		4.52042	1.39458	0.0114467	0.0462636
	Substantia Nigra H3K27ac	1.60463	0.58428	0.150375	0.281964		2.89723	0.626901	0.00123758	0.00418937		4.19752	1.17447	0.00323925	0.0317191		0.782411	1.73197	0.900075	0.928801
	Substantia Nigra H3K36me3	1.62897	1.00565	0.265843	0.422734		2.91366	1.39914	0.0856956	0.140889		-6.79405	2.44326	0.999289	0.999541		3.23911	1.09298	0.0408745	0.0980229
	Substantia Nigra H3K4me1	2.62978	0.663449	0.00701448	0.0340316		2.6671	0.68059	0.00715301	0.0157691		3.24	1.33255	0.0463829	0.145104		5.10454	2.19286	0.0602907	0.12996
	Substantia Nigra H3K4me3	3.52493	1.54001	0.0505495	0.129034		4.91629	1.43298	0.00313834	0.00822754		5.32479	2.74729	0.0577205	0.14892		2.09907	1.58393	0.482536	0.615869
	Substantia Nigra H3K9ac	2.3331	1.30804	0.154063	0.281964		2.41197	1.16608	0.112974	0.179648		4.48287	2.22	0.0583397	0.14892		0.961917	0.0592041	0.51997	0.646629
Note: P-values are one-tailed. Annotations are ordered by baseline annotations, GTEx v8 gene expression, and histone marks. Values shown in italics were nominally significant (P < 0.05). Values shown in bold were significant at FDR < 5%.

## Sheet: ST7
Supplementary Table 7. 1092 independent GWS SNPs (P < 5 x 10-8) for sensation seeking factor ordered by chromosomal location																		Index
Genomic Locus	nGWASSNPs	rsID	CHR	Position	A1	A2	MAF	P	Z	Nearest Gene	Distance	Annotation	CADD	RDB	sigMAGMA	sigHMAGMA dlPFC	sigHMAGMA DA
1	2	rs6660761	1	21033403	T	A	0.2634	2.47921e-10	-6.32827	KIF17	0	intronic	0.012	6	*	*	*
1	5	rs875015	1	21033639	G	C	0.4016	1.47935e-08	-5.66394	KIF17	0	intronic	9.916	4	*	*	*
1	9	rs111266876	1	21039004	G	A	0.4791	1.6869e-11	-6.73084	KIF17	0	intronic	0.558	5	*	*	*
1	8	rs586924	1	21043302	C	T	0.4085	6.91013e-12	-6.8595	KIF17	0	intronic	1.927	5	*	*	*
1	16	rs2985313	1	21084999	C	T	0.2684	2.43175e-08	5.57809	HP1BP3	0	intronic	2.695	7	*	*	*
1	82	rs12048591	1	21350004	C	T	0.4344	1.09726e-09	6.09458	EIF4G3	0	intronic	2.012	5	*	*	*
1	142	rs34602121	1	21350691	G	A	0.4215	9.67943e-13	7.13499	EIF4G3	0	intronic	1.812	6	*	*	*
1	327	rs6426658	1	21361176	G	A	0.4016	4.03193e-15	-7.85393	EIF4G3	0	intronic	1.553	6	*	*	*
1	6	rs141363546	1	21495574	G	A	0.2097	5.89336e-10	-6.19325	EIF4G3	0	intronic	1.626	7	*	*	*
1	13	rs72654872	1	21538708	G	A	0.4085	1.20024e-08	-5.69969	ECE1	5031	intergenic	2.078	4
1	6	rs28368024	1	21560779	C	T	0.2843	4.80887e-10	-6.22522	ECE1	0	intronic	0.11	NA
2	56	rs9887774	1	23702384	A	C	0.1889	4.25771e-10	-6.24428	RP5-1057J7.7	2488	intergenic	3.977	6
3	16	rs10914678	1	33767228	G	T	0.3499	7.93558e-10	-6.14621	ZNF362	907	downstream	0.149	1f			*
3	71	rs55745410	1	33802817	A	G	0.4105	2.10115e-11	6.69881	PHC2	0	intronic	0.126	7	*	*	*
3	4	rs56307352	1	33916601	C	T	0.2445	8.33534e-09	-5.76153	AL138837.1	8888	intergenic	4.994	7
3	10	rs10798950	1	33916616	A	C	0.4026	3.77209e-08	-5.5012	AL138837.1	8903	intergenic	6.2	6
4	49	rs2885697	1	41544279	G	T	0.3131	4.21341e-10	6.24591	SCMH1	0	intronic	0.457	6	*		*
4	91	rs475390	1	41570459	G	A	0.2058	2.00302e-08	5.61174	SCMH1	0	intronic	2.531	NA	*		*
4	2	rs181228523	1	41583182	C	T	0.01292	6.77013e-09	5.79653	SCMH1	0	intronic	1.58	3a	*		*
4	3	rs79651998	1	41762668	G	A	0.02386	1.99527e-08	5.61241	RP11-399E6.1	12134	intergenic	3.05	6
5	32	rs2819330	1	44002957	G	A	0.3181	4.79046e-08	-5.45892	PTPRF	0	intronic	15.16	5	*	*	*
5	104	rs2004899	1	44045465	A	G	0.2485	1.00829e-11	6.80531	PTPRF	0	intronic	5.834	7	*	*	*
5	58	rs673253	1	44062154	C	T	0.4105	8.42605e-11	6.49279	PTPRF	0	intronic	6.771	NA	*	*	*
5	2	rs618369	1	44071796	G	T	0.33	4.97418e-09	5.84803	PTPRF	0	intronic	3.961	5	*	*	*
5	1	rs512579	1	44071853	T	C	0.2028	2.77204e-10	6.31102	PTPRF	0	intronic	8.237	5	*	*	*
5	68	rs516921	1	44081762	T	G	0.2326	6.26328e-09	5.80957	PTPRF	0	intronic	6.982	5	*	*	*
5	69	rs1143702	1	44086831	C	T	0.3559	4.52822e-10	6.23464	PTPRF	0	exonic	1.231	NA	*	*	*
6	24	rs74486058	1	46787455	A	G	0.1402	3.74068e-09	-5.89527	UQCRH	5006	intergenic	4.991	5	*
7	14	rs332827	1	61743160	G	A	0.4523	1.97981e-08	5.61376	NFIA	0	intronic	16.23	NA
8	1	rs7537824	1	83978214	T	C	0.4871	3.71407e-08	5.50394	RP11-413G15.1	57759	intergenic	6.617	3a
8	4	rs10874390	1	84004080	C	T	0.4205	2.31938e-08	-5.58632	RP11-475O6.1	37378	intergenic	2.74	6
9	91	rs687790	1	88786051	C	T	0.3151	8.75002e-09	-5.75333	CTA-21C21.1	7065	intergenic	7.722	7
10	17	rs1115569	1	91142986	T	C	0.4324	1.36933e-10	6.41927	U3	19465	intergenic	10.18	7
10	15	rs7517216	1	91152184	G	C	0.4076	9.18009e-09	-5.74522	BARHL2	24911	intergenic	0.091	6
10	6	rs1335719	1	91170411	C	T	0.2942	4.21827e-10	6.24573	BARHL2	6684	intergenic	3.589	5
11	8	rs114743589	1	98435238	A	G	0.07157	9.03071e-09	5.748	RP11-490G2.2	867	upstream	7.087	6
11	3	rs17117562	1	98564736	T	C	0.3559	4.38882e-10	-6.23953	NFU1P2	21711	intergenic	3.693	5
11	15	rs1507068	1	98616498	A	G	0.4761	2.12751e-08	5.6013	RP5-1070A16.1	59804	intergenic	0.825	NA
12	1	rs145815601	1	155027082	G	T	0.03976	3.73046e-08	5.50316	ADAM15	0	intronic	2.878	5	*	*	*
12	1	rs11589479	1	155033308	G	A	0.1819	5.16187e-13	7.22097	ADAM15	0	exonic	19.89	5	*	*	*
12	31	rs1870939	1	155055496	A	G	0.4205	8.81296e-09	-5.75212	EFNA3	0	intronic	12.12	2b	*	*	*
12	65	rs4971077	1	155128717	T	C	0.4702	9.92278e-11	-6.46812	HMGN2P18	7421	intergenic	7.465	6
12	21	rs760077	1	155178782	A	T	0.3946	7.11536e-16	-8.06853	THBS3	0	exonic	9.315	4	*	*	*
12	172	rs12730000	1	155222472	A	T	0.2734	2.20691e-15	-7.92913	FAM189B	0	intronic	1.667	6	*	*	*
12	1	rs12122800	1	155527235	T	G	0.4742	1.74631e-10	6.38214	ASH1L	0	intronic	3.307	6	*	*	*
12	45	rs644853	1	155706217	T	G	0.4175	4.60145e-12	-6.91736	MSTO1	0	ncRNA intronic	3.168	NA	*	*	*
12	227	rs3820594	1	155829511	C	T	0.2883	2.10536e-12	-7.02732	SYT11	0	UTR5	15.85	1f	*	*	*
12	1	rs3856261	1	155876613	G	A	0.4911	3.8115e-13	7.26209	RIT1	0	intronic	1.833	6	*	*	*
12	71	rs11264422	1	155907823	T	A	0.3539	2.44554e-14	7.62473	KIAA0907	3631	intergenic	2.797	5	*	*
12	40	rs72708239	1	155985899	A	G	0.2584	3.58039e-10	-6.2713	SSR2	0	intronic	0.843	5	*
12	21	rs12136348	1	156016035	T	C	0.4622	2.67042e-15	7.90541	UBQLN4	0	intronic	1.319	6	*	*
12	4	rs11264431	1	156022802	C	T	0.4264	2.76456e-12	6.9892	UBQLN4	0	intronic	15.36	2b	*	*
12	4	rs10047112	1	156045662	A	G	0.3877	5.49605e-09	-5.83141	MEX3A	0	UTR3	5.116	3a	*	*
13	62	rs1843854	1	188164405	C	T	0.1064	5.90191e-09	-5.81951	RP11-201A3.1	23125	intergenic	1.529	6
14	68	rs71637264	1	191044823	A	G	0.1958	2.49151e-13	7.31936	HNRNPA1P46	70331	intergenic	2.848	7
14	6	rs140960648	1	191047442	T	A	0.1064	6.54524e-09	5.80219	HNRNPA1P46	67712	intergenic	1.051	6
15	31	rs7543251	1	193820890	A	G	0.161	2.67441e-08	-5.56151	RPL23AP22	94492	intergenic	10.79	7
16	15	rs2068667	1	204917680	C	T	0.3012	7.73693e-15	-7.77182	NFASC	0	intronic	5.375	5	*	*	*
16	16	rs12744678	1	204936835	C	T	0.2694	1.42131e-13	-7.39432	NFASC	0	intronic	17.76	5	*	*	*
16	1	rs1375601	1	204965657	A	G	0.4235	1.01861e-11	6.80385	NFASC	0	intronic	9.569	NA	*	*	*
16	10	rs35068223	1	204967186	A	T	0.1978	5.0752e-14	-7.52997	NFASC	0	intronic	6.386	5	*	*	*
16	2	rs55678495	1	204978704	G	A	0.1581	8.39901e-15	-7.76141	NFASC	0	exonic	7.221	5	*	*	*
16	17	rs2229868	1	205041158	C	T	0.1988	6.85771e-13	-7.18224	CNTN2	0	exonic	6.52	5		*	*
16	55	rs12124449	1	205134284	C	T	0.167	9.02779e-13	-7.14457	DSTYK	0	intronic	3.299	6		*	*
17	1	rs2796245	1	208030852	G	A	0.164	1.49089e-08	5.66261	C1orf132	0	ncRNA intronic	4.995	5
17	2	rs984983	1	208034955	C	T	0.1213	2.70678e-12	6.99216	C1orf132	0	ncRNA intronic	2.819	4
17	8	rs1210225	1	208058671	C	G	0.2038	1.07265e-12	-7.12085	CD34	0	intergenic	5.557	4		*	*
17	1	rs7572	1	208060009	C	T	0.2018	3.52846e-09	-5.90491	CD34	0	UTR3	1.669	4		*	*
17	10	rs2556	1	208060359	G	A	0.07157	6.50688e-09	-5.80318	CD34	0	UTR3	9.55	5		*	*
18	6	rs4384208	1	213950251	T	G	0.1541	2.45211e-08	5.57664	RP11-323I1.1	0	ncRNA intronic	4.16	7
19	33	rs2813711	1	216879911	A	G	0.1521	3.72799e-11	6.6145	ESRRG	0	intronic	3.901	NA	*	*
19	18	rs12059942	1	216911050	T	G	0.2286	6.63848e-11	-6.52861	ESRRG	0	intronic	11.1	6	*	*
20	4	rs16835705	1	237908911	G	A	0.2763	4.4902e-08	5.4704	RYR2	0	intronic	2.52	7	*
21	16	rs2502318	1	243101047	G	C	0.4771	3.80173e-08	-5.49982	RP11-331N16.1	37259	intergenic	0.776	5
21	6	rs72757680	1	243386993	G	A	0.08549	2.61102e-09	5.95435	CEP170	0	intronic	6.317	5	*	*	*
21	96	rs12740033	1	243445116	T	C	0.3439	1.15701e-15	8.00894	SDCCAG8	0	intronic	2.66	5	*	*	*
21	6	rs12748870	1	243451853	T	A	0.1978	3.88202e-09	5.88915	SDCCAG8	0	intronic	6.404	6	*	*	*
21	62	rs2490395	1	243458922	A	G	0.4682	1.9647e-13	-7.35118	SDCCAG8	0	intronic	7.847	NA	*	*	*
21	5	rs4658558	1	243505841	A	G	0.4533	8.36115e-10	-6.13792	SDCCAG8	0	intronic	0.314	6	*	*	*
21	13	rs4658560	1	243518691	A	G	0.4861	4.51132e-18	-8.66509	SDCCAG8	0	intronic	5.089	1f	*	*	*
21	14	rs12023775	1	243547345	C	T	0.3748	2.62534e-20	-9.23326	SDCCAG8	0	intronic	0.595	7	*	*	*
21	2	rs61833951	1	243558785	A	G	0.2903	3.01153e-14	-7.59783	SDCCAG8	0	intronic	5.953	7	*	*	*
21	8	rs3006925	1	243609927	T	C	0.2247	3.78899e-12	-6.94483	SDCCAG8	0	intronic	3.818	5	*	*	*
21	2	rs10803143	1	243615589	C	T	0.2604	5.94296e-09	5.81835	SDCCAG8	0	intronic	0.423	3a	*	*	*
21	13	rs34297271	1	243616556	C	T	0.159	4.31278e-13	7.24536	SDCCAG8	0	intronic	5.361	6	*	*	*
21	5	rs2994321	1	243640337	G	C	0.1978	1.01715e-08	-5.72784	SDCCAG8	0	intronic	1.049	5	*	*	*
21	5	rs12751210	1	243645203	C	G	0.4135	1.34501e-15	-7.9904	SDCCAG8	0	intronic	0.484	4	*	*	*
21	30	rs1058305	1	243664642	A	G	0.2614	8.66257e-11	6.48862	AKT3	0	intronic	14.76	NA	*	*	*
21	86	rs4658403	1	243832560	C	T	0.1779	7.43539e-09	-5.78078	AKT3	0	intronic	0.571	5	*	*	*
21	105	rs7514984	1	243965623	C	T	0.2008	2.12708e-10	6.35187	AKT3	0	intronic	0.593	6	*	*	*
21	94	rs6691020	1	243975753	T	C	0.34	3.12048e-16	-8.16858	AKT3	0	intronic	0.985	6	*	*	*
21	1	rs12752825	1	244015295	A	G	0.3608	3.48744e-11	-6.62436	AKT3	913	upstream	1.978	6	*	*	*
21	13	rs2953329	1	244025999	G	A	0.4225	3.29591e-19	-8.95835	AKT3	11617	intergenic	0.161	6	*	*	*
21	39	rs4497192	1	244032908	C	T	0.4543	2.82679e-09	5.94135	AKT3	18526	intergenic	0.454	7	*	*	*
22	48	rs17714252	2	285471	G	A	0.333	2.69045e-11	6.66259	FAM150B	0	intronic	1.711	4	*	*
22	2	rs75141812	2	290003	C	T	0.2376	6.65963e-09	5.79929	AC079779.4	0	ncRNA intronic	6.536	4
23	11	rs308007	2	6806715	G	A	0.169	3.01771e-10	-6.29787	hsa-mir-7515	16047	intergenic	1.003	6
23	7	rs307984	2	6814460	C	T	0.1213	5.75868e-13	-7.20608	hsa-mir-7515	23792	intergenic	2.995	NA
24	3	rs2176263	2	24092773	G	C	0.4135	1.6275e-08	-5.64755	ATAD2B	0	intronic	9.866	6
24	78	rs12463543	2	24110089	G	A	0.3847	3.88622e-08	-5.49595	ATAD2B	0	intronic	0.468	7
25	121	rs6716481	2	44629203	C	T	0.06859	1.01647e-08	-5.72796	CAMKMT	0	intronic	6.931	7	*		*
25	24	rs7584428	2	45128493	A	G	0.4115	2.01156e-14	-7.64989	RP11-89K21.1	18838	intergenic	11.89	5
25	9	rs1629802	2	45138179	G	A	0.3757	2.60855e-11	-6.66713	RP11-89K21.1	9152	intergenic	3.894	6
25	23	rs539447	2	45138325	A	G	0.4841	4.0062e-16	-8.13837	RP11-89K21.1	9006	intergenic	0.566	5
25	2	rs518048	2	45141165	G	A	0.1113	6.0029e-09	-5.81668	RP11-89K21.1	6166	intergenic	1.373	7
25	2	rs733872	2	45160808	G	A	0.1759	2.4287e-10	-6.33145	RP11-89K21.1	0	ncRNA intronic	8.224	NA
25	23	rs83995	2	45167570	G	T	0.4095	1.07563e-18	-8.82695	SIX3-AS1	0	ncRNA exonic	17.15	NA
25	13	rs4953152	2	45170153	G	A	0.3082	1.4577e-13	-7.39096	SIX3	0	intronic	8.191	4	*	*
25	14	rs163499	2	45178329	C	T	0.4583	5.43165e-14	-7.5211	AC012354.6	3473	intergenic	0.104	NA
25	10	rs10178554	2	45187653	C	T	0.4334	6.13652e-10	-6.18688	AC012354.6	0	ncRNA intronic	0.522	7
25	2	rs10168523	2	45192000	A	G	0.2793	4.0546e-08	-5.48846	AC012354.6	0	ncRNA intronic	1.654	4
25	2	rs163507	2	45194289	G	A	0.3569	1.47307e-11	-6.75053	AC012354.6	0	ncRNA exonic	0.635	5
25	2	rs163503	2	45197139	A	G	0.3688	2.03693e-08	-5.60884	AC012354.6	1237	intergenic	1.087	5
26	32	rs9808126	2	60002572	C	G	0.3539	2.19307e-08	-5.59604	RP11-444A22.1	0	ncRNA intronic	1.334	5
26	26	rs1584005	2	60021685	C	T	0.4672	5.88733e-11	-6.54657	RP11-444A22.1	0	ncRNA intronic	1.019	NA
26	23	rs12713405	2	60034004	C	T	0.3738	2.70223e-09	-5.94874	RP11-444A22.1	0	ncRNA intronic	5.938	5
26	19	rs730402	2	60094706	G	A	0.493	4.98067e-08	-5.452	RP11-444A22.1	0	ncRNA intronic	6.138	6
26	57	rs966971	2	60138262	C	T	0.3907	3.06026e-10	-6.29569	RP11-444A22.1	0	ncRNA intronic	16.09	7
26	31	rs7560837	2	60162444	G	C	0.4801	2.07983e-08	-5.60523	RP11-444A22.1	0	ncRNA intronic	10.77	3a
27	75	rs7581341	2	63371447	G	A	0.4722	7.93939e-09	-5.76974	WDPCP	0	intronic	3.001	7	*		*
27	428	rs12151606	2	63430175	T	C	0.2972	1.16528e-09	6.08495	WDPCP	0	intronic	5.176	6	*		*
27	175	rs12476592	2	63850098	G	C	0.2217	2.00908e-08	5.61121	WDPCP	0	upstream	4.835	5	*		*
28	87	rs1868402	2	68409037	G	A	0.2992	1.25489e-08	5.69209	RP11-474G23.1	0	intronic	0.153	NA	*
29	92	rs6546887	2	74250781	C	G	0.3221	2.49998e-08	5.57327	TET3	0	intronic	0.326	5	*	*	*
30	340	rs1433309	2	104059283	G	A	0.4841	4.14755e-09	5.8782	AC092568.1	51415	intergenic	4.706	7
31	22	rs6707826	2	140077276	G	T	0.2237	4.44036e-08	5.47238	AC062021.1	46458	intergenic	0.287	6
31	16	rs10174375	2	140093719	T	G	0.3698	1.57816e-10	6.39762	AC062021.1	30015	intergenic	0.509	6
31	30	rs13384348	2	140208503	G	A	0.4384	4.22156e-09	5.87527	AC016710.1	18841	intergenic	0.003	7
31	65	rs35835668	2	140324444	G	A	0.2256	3.385e-09	5.91175	SNORA72	55318	intergenic	0.151	7
31	67	rs1438026	2	140341020	T	C	0.329	1.00438e-12	7.12991	SNORA72	71894	intergenic	15.45	7
32	68	rs1405929	2	140842377	G	A	0.4503	6.74003e-09	5.79728	AC073928.2	18774	intergenic	0.735	NA
33	25	rs17407477	2	145647603	C	T	0.2604	2.58655e-09	-5.9559	TEX41	0	ncRNA exonic	5.553	7
33	34	rs786271	2	145667885	G	A	0.3648	1.29898e-10	6.42729	TEX41	0	ncRNA intronic	7.185	6
33	26	rs1438898	2	145714354	A	C	0.2227	5.10922e-10	6.21571	TEX41	0	ncRNA intronic	5.28	7
33	21	rs977950	2	145746816	C	A	0.3777	9.11609e-13	7.14323	TEX41	0	ncRNA intronic	0.077	NA
33	60	rs786247	2	145753280	G	A	0.3797	4.08416e-14	7.55829	TEX41	0	ncRNA intronic	0.752	NA
33	57	rs12474485	2	145810833	A	C	0.337	2.05082e-11	-6.70236	TEX41	0	ncRNA intronic	10.12	6
34	15	rs10928357	2	148271508	A	G	0.3201	5.7561e-10	6.19697	RNU6-715P	18399	intergenic	7.784	5
34	23	rs934881	2	148286117	C	T	0.2684	4.80811e-08	-5.45827	RNU6-715P	33008	intergenic	0.092	6
35	21	rs78242064	2	164504723	C	A	0.0994	4.03316e-09	5.88283	FIGN	0	intronic	3.378	6	*	*	*
36	61	rs186860635	2	165157215	A	C	0.1928	2.05147e-09	-5.99368	AC092684.1	0	ncRNA intronic	1.553	5
37	48	rs6753104	2	192818646	C	T	0.2833	1.03124e-09	6.1045	AC098617.1	0	ncRNA intronic	1.047	7
38	67	rs7592120	2	208043913	T	C	0.329	2.8497e-08	-5.55043	AC007879.1	0	ncRNA intronic	1.719	7
39	82	rs1821983	2	210083192	C	A	0.492	4.10222e-08	5.48639	MEAF6P1	36449	intergenic	10.14	7
39	31	rs6743594	2	210108859	A	G	0.3002	1.31295e-08	5.68437	MEAF6P1	62116	intergenic	4.152	7
39	43	rs4420655	2	210222145	A	C	0.4225	1.08326e-08	5.71715	MAP2	66636	intergenic	6.287	5
39	49	rs13005693	2	210269522	A	G	0.2147	7.22789e-11	-6.51585	MAP2	19259	intergenic	2.098	6
39	21	rs9967799	2	210295474	A	G	0.08648	4.32617e-09	-5.87122	MAP2	0	intronic	0.392	6
40	42	rs72972401	2	225404668	T	C	0.331	8.7893e-10	6.12997	CUL3	0	intronic	0.984	6	*	*	*
40	2	rs6736188	2	225469413	G	A	0.2276	2.58636e-08	5.56736	CUL3	19302	intergenic	1.188	5	*	*	*
40	4	rs7594223	2	225472985	T	C	0.3738	2.84976e-08	5.55043	CUL3	22874	intergenic	13.54	4	*	*	*
41	2	rs35811586	2	233743794	C	T	0.04573	1.45132e-08	-5.66722	NGEF	0	UTR3	10.99	5
41	1	rs778342	2	233798155	G	A	0.07654	7.1853e-09	-5.78653	NGEF	0	intronic	3.914	5
42	8	rs17328201	3	216035	T	G	0.2207	4.40897e-08	-5.47364	CHL1-AS2	21405	intergenic	6.759	7
43	2	rs6807234	3	3879401	T	A	0.2038	6.21477e-09	-5.81087	SUMF1	0	intronic	0.113	6	*
44	35	rs336616	3	18630689	A	G	0.499	2.44683e-13	7.32179	AC144521.1	0	ncRNA intronic	0.323	6
44	2	rs11922362	3	18674261	C	T	0.4761	1.48772e-13	7.38825	AC144521.1	0	ncRNA intronic	1.351	6
44	42	rs66841990	3	18677698	T	A	0.336	2.7453e-14	7.6098	AC144521.1	0	ncRNA intronic	6.828	6
44	3	rs6768275	3	18691324	A	G	0.1004	1.72221e-08	5.63782	AC144521.1	0	ncRNA intronic	11.57	3a
44	58	rs13074889	3	18694491	A	C	0.4563	6.09276e-23	9.86184	AC144521.1	0	ncRNA intronic	3.039	4
44	90	rs4128129	3	18716856	T	A	0.2604	1.97006e-13	7.35081	AC144521.1	0	ncRNA intronic	5.707	5
44	56	rs13095117	3	18745500	A	G	0.4006	4.87558e-25	10.3354	AC144521.1	0	ncRNA intronic	1.209	5
44	98	rs4279124	3	18764274	C	T	0.163	4.31281e-11	6.59291	AC144521.1	0	ncRNA intronic	0.427	NA
44	17	rs76937662	3	18806107	G	C	0.0835	4.50334e-08	5.46988	AC144521.1	0	ncRNA intronic	8.839	7
44	59	rs7610116	3	18821637	C	T	0.4632	2.18273e-11	6.69325	AC144521.1	0	ncRNA intronic	1.756	7
44	71	rs7428918	3	18824298	A	G	0.3052	1.97324e-22	9.74316	AC144521.1	0	ncRNA intronic	3.141	6
45	55	rs4858708	3	25154112	A	T	0.4692	4.48744e-10	-6.23605	AC133680.1	0	ncRNA intronic	2.301	6
45	2	rs6793141	3	25202977	A	G	0.3579	2.32245e-09	-5.97348	AC133680.1	0	ncRNA intronic	0.27	7
46	12	rs4682921	3	43953346	C	T	0.2266	7.78997e-11	6.5046	RP4-555D20.3	85041	intergenic	0.224	6
46	14	rs75619216	3	43954461	C	T	0.04175	2.4223e-08	-5.57877	RP4-555D20.3	83926	intergenic	1.564	7
46	17	rs1388479	3	44010144	A	T	0.2823	9.07354e-14	-7.45373	RP4-555D20.3	28243	intergenic	0.513	2b
46	44	rs1554654	3	44044344	C	T	0.4702	2.19528e-08	-5.59586	RP4-555D20.4	3702	intergenic	4.097	5
47	26	rs13100903	3	50174572	C	T	0.333	2.68245e-09	-5.94994	RP11-493K19.3	0	ncRNA intronic	6.808	5
47	32	rs2624839	3	50202231	T	C	0.4115	4.84594e-08	-5.45687	SEMA3F	0	intronic	1.325	NA
48	39	rs2577326	3	53780082	A	G	0.168	4.77958e-08	5.45932	CACNA1D	0	intronic	0.454	NA	*	*	*
49	16	rs6780338	3	71029408	T	C	0.1571	9.76778e-09	5.73471	FOXP1	0	intronic	11.3	5	*	*	*
49	9	rs6802472	3	71036994	A	G	0.2286	2.31696e-10	6.33871	FOXP1	0	intronic	6.099	6	*	*	*
49	6	rs13093086	3	71055162	G	A	0.4841	7.43842e-09	-5.78071	FOXP1	0	intronic	16.99	3a	*	*	*
49	7	rs66590721	3	71059635	T	C	0.0825	7.95728e-09	5.76936	FOXP1	0	intronic	3.312	7	*	*	*
49	32	rs6549381	3	71256462	A	C	0.166	1.07424e-09	6.09797	FOXP1	0	intronic	11.61	6	*	*	*
50	3	rs62259516	3	82773696	C	T	0.05567	2.25445e-08	-5.59124	CYP51A1P1	81969	intergenic	0.458	7
51	16	rs75415431	3	83334025	G	A	0.2008	2.93701e-10	6.30206	CYP51A1P1	476852	intergenic	0.53	6
51	8	rs62257872	3	83533764	T	C	0.3847	1.93803e-08	-5.61745	SRRM1P2	452431	intergenic	2.533	7
51	45	rs7629142	3	83865910	A	G	0.331	3.63135e-09	-5.90016	SRRM1P2	120285	intergenic	3.383	7
51	1	rs11929291	3	83916967	T	C	0.4105	3.51174e-08	-5.5138	SRRM1P2	69228	intergenic	4.024	7
51	4	rs78170629	3	84572340	C	T	0.05169	1.31183e-09	-6.06594	AC107025.1	26525	intergenic	0.015	7
51	5	rs74377377	3	84583374	A	G	0.08549	2.11972e-10	-6.35241	AC107025.1	37559	intergenic	2.429	6
51	24	rs74827057	3	84709962	C	T	0.3052	1.80468e-08	5.62975	LINC00971	0	ncRNA intronic	3.664	7
51	6	rs13089152	3	84765574	T	C	0.34	3.90416e-09	-5.88821	LINC00971	0	ncRNA intronic	1.216	6
51	71	rs9839064	3	84822412	G	T	0.2644	2.47933e-10	-6.32827	LINC00971	0	ncRNA intronic	1.579	7
51	1	rs74714399	3	84827662	A	G	0.07356	1.06399e-11	-6.79757	LINC00971	0	ncRNA intronic	3.941	7
51	3	rs142928956	3	84828323	C	A	0.0338	4.23784e-09	5.87463	LINC00971	0	ncRNA intronic	1.652	6
51	99	rs79851821	3	84838323	G	C	0.1431	1.11072e-08	5.71289	LINC00971	0	ncRNA intronic	0.575	6
51	28	rs1598080	3	84843135	A	G	0.3101	1.70253e-17	8.51248	LINC00971	0	ncRNA intronic	2.583	NA
51	75	rs13070794	3	84866683	C	A	0.2803	8.11421e-25	-10.2864	LINC00971	0	ncRNA intronic	1.37	7
51	3	rs116795538	3	84868832	C	T	0.05567	1.81929e-09	6.01317	LINC00971	0	ncRNA intronic	0.034	6
51	11	rs9823132	3	84879722	C	T	0.4602	2.31246e-15	-7.92332	LINC00971	0	ncRNA intronic	4.272	5
51	1	rs76209954	3	84880591	C	T	0.1789	2.14502e-11	-6.69579	LINC00971	0	ncRNA intronic	0.514	7
51	10	rs75985367	3	84905052	T	C	0.2435	4.21668e-08	5.48153	LINC00971	0	ncRNA intronic	4.789	5
51	24	rs73132101	3	84908785	T	G	0.1431	3.36494e-11	6.62965	LINC00971	0	ncRNA intronic	7.954	6
51	3	rs114459574	3	84931784	A	G	0.02783	5.83612e-11	6.54788	LINC00971	953	upstream	0.256	7
51	6	rs1694933	3	84951716	C	A	0.4901	1.32892e-19	9.05798	AC132660.1	3113	intergenic	6.5	6
51	54	rs1691483	3	84954203	T	G	0.3449	4.95757e-08	5.45283	AC132660.1	626	upstream	4.107	NA
51	43	rs9832119	3	84972676	T	A	0.2644	7.02225e-16	-8.07013	AC132660.1	17779	intergenic	3.121	6
51	11	rs1314615	3	84991704	G	A	0.4205	1.72525e-10	-6.384	CADM2	16427	intergenic	0.081	NA	*	*	*
51	2	rs147108990	3	84999645	A	G	0.3857	3.28392e-13	-7.28221	CADM2	8486	intergenic	2.428	6	*	*	*
51	17	rs1248860	3	85015779	G	A	0.4831	2.24934e-29	-11.2526	CADM2	0	intronic	0.255	NA	*	*	*
51	2	rs13325879	3	85022554	A	G	0.09344	2.99542e-20	-9.21912	CADM2	0	intronic	15.17	7	*	*	*
51	7	rs7626127	3	85031888	A	G	0.3748	6.72414e-27	-10.7383	CADM2	0	intronic	0.026	6	*	*	*
51	4	rs116275905	3	85037880	G	A	0.05567	4.13192e-20	-9.18457	CADM2	0	intronic	2.339	5	*	*	*
51	49	rs9839708	3	85058885	C	T	0.3936	1.09085e-35	-12.4698	CADM2	0	intronic	0.016	6	*	*	*
51	16	rs67698601	3	85075683	A	C	0.08549	1.93146e-13	-7.35346	CADM2	0	intronic	0.167	6	*	*	*
51	1	rs2326124	3	85080898	G	C	0.1412	3.67733e-08	-5.50569	CADM2	0	intronic	0.645	6	*	*	*
51	97	rs11127877	3	85127683	C	A	0.3231	5.65382e-11	-6.55261	CADM2	0	intronic	1.711	7	*	*	*
51	32	rs9837462	3	85158566	C	A	0.3837	3.49383e-31	-11.6141	CADM2	0	intronic	1.542	7	*	*	*
51	62	rs6808586	3	85168434	C	T	0.4264	1.53762e-16	-8.25354	CADM2	0	intronic	1.069	7	*	*	*
51	3	rs7633256	3	85218233	T	G	0.0994	4.25766e-09	-5.87386	CADM2	0	intronic	2.208	7	*	*	*
51	12	rs2123163	3	85243797	G	T	0.07356	2.94173e-13	-7.29704	CADM2	0	intronic	0.447	NA	*	*	*
51	1	rs73130743	3	85288268	C	T	0.05765	2.46391e-09	5.96383	CADM2	0	intronic	5.61	7	*	*	*
51	2	rs11710504	3	85303549	T	G	0.06958	7.50115e-13	-7.16997	CADM2	0	intronic	1.104	6	*	*	*
51	87	rs73130751	3	85306528	A	G	0.17	6.68047e-09	5.79876	CADM2	0	intronic	6.242	6	*	*	*
51	11	rs7648317	3	85350318	G	A	0.09046	3.2873e-08	5.5254	CADM2	0	intronic	3.261	7	*	*	*
51	6	rs78183503	3	85356456	A	C	0.06163	3.63003e-08	-5.50797	CADM2	0	intronic	6.752	6	*	*	*
51	7	rs11719276	3	85371838	A	G	0.3429	1.63316e-32	-11.8731	CADM2	0	intronic	1.576	6	*	*	*
51	5	rs818225	3	85382140	C	T	0.4712	3.00686e-19	-8.96846	CADM2	0	intronic	1.565	7	*	*	*
51	1	rs3943782	3	85388164	A	G	0.3718	5.04059e-11	6.56973	CADM2	0	intronic	4.739	6	*	*	*
51	1	rs62253085	3	85393768	A	G	0.492	2.21139e-21	9.49456	CADM2	0	intronic	3.344	7	*	*	*
51	1	rs67379620	3	85393911	C	T	0.1421	1.96485e-17	8.49585	CADM2	0	intronic	3.149	7	*	*	*
51	84	rs2875889	3	85394742	G	T	0.1004	5.30362e-12	6.8972	CADM2	0	intronic	1.361	7	*	*	*
51	1	rs67028245	3	85394772	G	A	0.3926	2.39392e-36	12.5901	CADM2	0	intronic	4.412	6	*	*	*
51	1	rs9810488	3	85396964	G	T	0.4125	8.97334e-33	11.9231	CADM2	0	intronic	0.768	6	*	*	*
51	3	rs76508707	3	85397049	C	T	0.4881	2.13748e-57	15.9679	CADM2	0	intronic	1.195	6	*	*	*
51	10	rs3887151	3	85399603	G	T	0.3867	1.7122e-30	-11.4775	CADM2	0	intronic	1.172	NA	*	*	*
51	6	rs62253088	3	85400801	T	C	0.3569	1.51908e-39	13.1586	CADM2	0	intronic	0.025	6	*	*	*
51	21	rs9990096	3	85411193	G	T	0.3668	1.51243e-50	14.952	CADM2	0	intronic	12.33	7	*	*	*
51	6	rs76363701	3	85436059	T	C	0.04573	5.92698e-12	-6.88139	CADM2	0	intronic	0.483	7	*	*	*
51	14	rs73134752	3	85437738	T	A	0.01093	7.52669e-14	-7.47834	CADM2	0	intronic	0.306	5	*	*	*
51	3	rs62250661	3	85451194	C	A	0.4851	2.80548e-54	15.5136	CADM2	0	intronic	2.16	6	*	*	*
51	136	rs10433498	3	85471818	G	A	0.2475	4.36364e-69	-17.5676	CADM2	0	intronic	2.446	6	*	*	*
51	9	rs36041727	3	85474971	C	T	0.08052	6.97472e-21	-9.37413	CADM2	0	intronic	0.966	5	*	*	*
51	5	rs78841189	3	85478462	T	A	0.1342	8.23997e-21	9.35653	CADM2	0	intronic	1.209	5	*	*	*
51	11	rs13323436	3	85502845	T	A	0.0825	1.40217e-23	-10.0082	CADM2	0	intronic	2.457	6	*	*	*
51	460	rs2069123	3	85522794	T	G	0.3708	8.8536e-98	20.9857	CADM2	0	intronic	5.342	7	*	*	*
51	10	rs62250748	3	85547445	C	T	0.2425	2.83209e-29	11.2322	CADM2	0	intronic	0.442	5	*	*	*
51	103	rs56350211	3	85552220	G	A	0.2624	3.52744e-16	8.15377	CADM2	0	intronic	4.586	7	*	*	*
51	69	rs62252461	3	85571049	G	A	0.3598	3.7241e-50	14.8918	CADM2	0	intronic	2.78	7	*	*	*
51	4	rs73130304	3	85574891	G	A	0.0159	1.47305e-10	-6.40814	CADM2	0	intronic	0.011	6	*	*	*
51	96	rs9833049	3	85601656	G	A	0.1382	4.44691e-21	9.4215	CADM2	0	intronic	2.533	7	*	*	*
51	57	rs17460569	3	85619451	A	G	0.07753	9.29858e-18	-8.58231	CADM2	0	intronic	3.484	6	*	*	*
51	1	rs4856278	3	85648649	A	G	0.2336	1.60404e-49	14.7939	CADM2	0	intronic	1.403	6	*	*	*
51	19	rs9867437	3	85676752	A	C	0.4662	1.30942e-16	8.27271	CADM2	0	intronic	4.379	7	*	*	*
51	22	rs9829032	3	85683600	A	G	0.4264	1.0135e-51	-15.1309	CADM2	0	intronic	5.179	6	*	*	*
51	4	rs62261675	3	85692839	C	A	0.01988	5.19897e-11	-6.56512	CADM2	0	intronic	0.141	6	*	*	*
51	12	rs114011108	3	85693334	C	T	0.02386	8.85239e-09	5.75137	CADM2	0	intronic	1.071	6	*	*	*
51	18	rs7643534	3	85704922	G	A	0.2266	2.0815e-21	9.50087	CADM2	0	intronic	1.688	6	*	*	*
51	71	rs12488677	3	85707767	T	C	0.1044	3.197e-14	-7.59008	CADM2	0	intronic	0.849	6	*	*	*
51	9	rs115741039	3	85721243	T	C	0.03479	6.08818e-11	6.54156	CADM2	0	intronic	8.849	7	*	*	*
51	58	rs75613324	3	85758302	G	A	0.1292	5.46712e-17	8.37618	CADM2	0	intronic	2.137	7	*	*	*
51	100	rs9825885	3	85788565	A	G	0.2207	3.942e-37	-12.7317	CADM2	0	intronic	1.921	6	*	*	*
51	31	rs6785531	3	85788810	A	T	0.4453	2.09316e-25	10.4161	CADM2	0	intronic	7.385	6	*	*	*
51	3	rs13059866	3	85792802	A	G	0.1252	5.0531e-14	-7.53054	CADM2	0	intronic	8.135	7	*	*	*
51	41	rs9876664	3	85806313	G	T	0.4046	3.15596e-22	9.69534	CADM2	0	intronic	0.612	6	*	*	*
51	34	rs11127907	3	85862152	A	G	0.2972	4.62072e-13	7.23601	CADM2	0	ncRNA intronic	7.888	6	*	*	*
51	2	rs77257248	3	85867177	G	A	0.07555	3.9596e-09	5.88587	CADM2	0	ncRNA intronic	1.439	6	*	*	*
51	34	rs9968137	3	85871107	T	G	0.165	1.42892e-10	6.41278	CADM2	0	ncRNA intronic	6.531	6	*	*	*
51	4	rs17277170	3	85873741	C	A	0.01889	1.08883e-09	-6.09581	CADM2	0	ncRNA intronic	2.695	7	*	*	*
51	33	rs62261746	3	85958954	C	G	0.3111	4.09437e-22	9.66873	CADM2	0	intronic	7.608	7	*	*	*
51	131	rs9309995	3	85964524	T	A	0.1252	4.44163e-09	-5.86685	CADM2	0	intronic	17.99	7	*	*	*
51	4	rs34332396	3	85969065	T	C	0.06163	2.01089e-09	-5.99692	CADM2	0	intronic	3.707	7	*	*	*
51	5	rs76446023	3	85997149	A	G	0.07753	2.77244e-15	7.90074	CADM2	0	intronic	7.912	7	*	*	*
51	80	rs28522091	3	86003947	T	C	0.4145	1.02832e-09	-6.10495	CADM2	0	intronic	2.024	6	*	*	*
51	52	rs13093396	3	86167873	A	G	0.4771	2.18713e-15	7.93025	snoZ40	6492	intergenic	0.832	6
51	5	rs7651114	3	86171853	A	G	0.2903	1.74475e-14	7.66817	snoZ40	2512	intergenic	1.864	6
51	1	rs57437407	3	86173623	A	G	0.1252	7.37572e-13	7.17228	snoZ40	742	upstream	5.852	7
51	2	rs56262138	3	86183716	T	A	0.3072	5.00046e-14	7.53191	snoZ40	9278	intergenic	4.998	6
51	33	rs11127920	3	86196664	T	C	0.4225	3.47152e-15	7.87267	snoZ40	22226	intergenic	0.964	5
51	4	rs11127921	3	86198316	T	C	0.2634	1.94215e-08	5.61708	snoZ40	23878	intergenic	0.125	5
51	41	rs7430852	3	86209081	G	T	0.0835	1.18735e-11	6.78174	snoZ40	34643	intergenic	0.946	6
51	1	rs9814924	3	86245962	C	T	0.03678	1.43929e-10	-6.41168	RNU6-1129P	38508	intergenic	15.92	6
51	3	rs79429022	3	86248211	G	A	0.03579	2.58684e-10	-6.32171	RNU6-1129P	36259	intergenic	0.245	7
51	22	rs35384579	3	86250424	G	C	0.3827	1.78043e-17	8.5073	RNU6-1129P	34046	intergenic	1.034	6
51	1	rs2175671	3	86264283	T	C	0.2406	1.65516e-12	7.06083	RNU6-1129P	20187	intergenic	8.176	NA
51	98	rs12487935	3	86284649	A	G	0.4453	7.83526e-10	6.14823	RNU6-1129P	74	downstream	4	6
51	137	rs6549086	3	86294055	C	G	0.08748	8.14307e-11	6.49793	RNU6-1129P	9480	intergenic	0.874	7
51	8	rs77022800	3	86355821	G	T	0.01789	1.79635e-08	-5.63055	RP11-789F5.1	39309	intergenic	3.689	6
51	32	rs9832474	3	86429950	T	G	0.4761	7.01762e-15	-7.78417	RN7SKP284	18325	intergenic	0.4	6
51	7	rs6786876	3	86462805	G	A	0.2604	3.80834e-13	7.2622	RN7SKP284	51180	intergenic	5.607	7
51	117	rs73146685	3	86496277	C	T	0.3718	1.00663e-15	8.02605	RP11-331K15.1	34815	intergenic	2.044	6
51	1	rs291957	3	86502137	C	T	0.2833	8.43866e-09	5.75945	RP11-331K15.1	28955	intergenic	0.658	7
51	63	rs291952	3	86522377	C	A	0.4732	8.22046e-11	-6.49651	RP11-331K15.1	8715	intergenic	1.58	6
51	3	rs115275799	3	86526685	G	A	0.07157	1.19028e-08	-5.70111	RP11-331K15.1	4407	intergenic	2.955	6
51	181	rs6801767	3	86563603	T	A	0.3429	1.18958e-12	-7.10657	RP11-331K15.1	17456	intergenic	2.25	6
51	252	rs4605551	3	86670464	T	C	0.3559	7.30201e-20	-9.12308	RP11-331K15.1	124317	intergenic	6.56	NA
51	93	rs1595277	3	86737250	G	C	0.336	6.56373e-13	-7.18823	RP11-331K15.1	191103	intergenic	0.543	7
52	244	rs9843162	3	87218497	C	A	0.3907	2.72145e-09	5.94758	MIR4795	56841	intergenic	2.577	5
53	7	rs62265469	3	94125563	C	T	0.4185	2.76353e-08	5.55579	ARMC10P1	100046	intergenic	1.651	5
54	25	rs2718419	3	114136969	T	G	0.168	3.00662e-08	-5.54105	ZBTB20	0	intronic	4.744	4	*		*
54	14	rs1402559	3	114296835	C	T	0.3748	9.15446e-10	6.12349	ZBTB20	0	intronic	0.457	NA	*		*
54	3	rs6438214	3	114330091	C	A	0.2127	6.76896e-09	-5.79656	ZBTB20	0	intronic	6.32	7	*		*
54	45	rs658569	3	114586535	A	G	0.07157	1.28459e-08	5.6881	ZBTB20	0	intronic	3.099	NA	*		*
54	41	rs12107260	3	114638601	A	T	0.09443	7.55139e-11	-6.50928	ZBTB20	0	intronic	8.239	6	*		*
54	31	rs116493405	3	114733556	G	A	0.05567	1.54706e-11	-6.74342	ZBTB20	0	intronic	0.921	6	*		*
54	19	rs9289008	3	114820006	A	G	0.2714	4.37395e-08	-5.47505	ZBTB20	0	ncRNA intronic	11.73	6	*		*
55	24	rs2594220	3	127193427	G	T	0.1551	1.26328e-08	5.69096	RP11-59J16.1	6105	intergenic	0.551	2b
56	102	rs10935186	3	136346206	T	C	0.4344	1.09831e-10	-6.45276	STAG1	0	intronic	0.72	7	*
56	11	rs55749418	3	136485616	G	A	0.09543	1.24746e-08	-5.69311	RP11-102M11.2	10993	intergenic	0.299	7
56	7	rs900816	3	136502568	G	T	0.163	4.49828e-08	-5.47008	RP11-731C17.1	24824	intergenic	7.559	NA
57	168	rs2885198	3	143636421	A	G	0.4861	2.90104e-08	5.54731	C3orf58	54218	intergenic	1.21	NA	*	*
57	311	rs4613453	3	143735600	C	G	0.3917	1.2254e-09	6.07689	C3orf58	0		6.767	5	*	*
58	68	rs56231269	3	155855597	G	A	0.4354	3.2685e-08	-5.52641	KCNAB1	0	intronic	0.123	7	*
59	215	rs4618258	3	160869129	G	C	0.4682	1.28405e-08	-5.68817	NMD3	0	intronic	0.787	3a	*	*	*
59	66	rs16832279	3	161120483	C	T	0.3469	4.66803e-09	-5.85859	RP11-3P17.4	23731	intergenic	0.075	5
60	115	rs963349	3	173681840	G	C	0.2565	7.65347e-10	-6.15195	NLGN1	0	intronic	1.182	7	*		*
61	3	rs4855035	3	181378692	T	G	0.1421	9.18317e-11	-6.47982	SOX2-OT	0	ncRNA intronic	3.398	6
61	3	rs75907840	3	181420180	T	G	0.2157	7.1501e-09	5.78736	SOX2-OT	0	ncRNA intronic	13.93	4
61	22	rs9290727	3	181420618	T	C	0.1352	2.78038e-13	-7.30463	SOX2-OT	0	ncRNA intronic	11.18	5
62	12	rs2002675	3	185629568	A	G	0.4155	9.62186e-09	-5.73726	TRA2B	4125	intergenic	1.776	NA	*
62	6	rs1862904	3	185655454	A	G	0.4115	3.96648e-08	-5.49234	TRA2B	0	intronic	9.325	4	*
63	58	rs11939564	4	18364513	T	C	0.4692	2.35263e-11	-6.68227	RP11-608B3.1	125171	intergenic	3.458	6
63	119	rs13127182	4	18396321	A	G	0.2913	1.29355e-08	-5.68691	RP11-608B3.1	93363	intergenic	0.451	6
63	52	rs6853846	4	18408169	G	A	0.4085	6.18028e-09	-5.8118	RP11-608B3.1	81515	intergenic	7.846	5
63	104	rs2874338	4	18475548	C	T	0.4433	1.09837e-09	-6.09442	RP11-608B3.1	14136	intergenic	2.717	6
64	11	rs140705755	4	30518974	T	C	0.1461	1.75329e-08	5.63473	PCDH7	203062	intergenic	3.456	6	*		*
64	71	rs9992704	4	30952942	G	A	0.2724	6.77778e-10	6.17119	PCDH7	0	intronic	0.091	5	*		*
64	40	rs6856098	4	31120805	T	C	0.3131	3.31969e-09	5.91495	PCDH7	0	intronic	14.29	5	*		*
64	17	rs7669969	4	31165942	C	A	0.2773	5.46165e-10	6.20523	RP11-617I14.1	6823	intergenic	1.279	7
64	8	rs73219118	4	31204657	T	C	0.3897	1.72488e-11	6.7276	RP11-617I14.1	0	ncRNA intronic	2.738	6
65	34	rs2089913	4	45071269	C	T	0.4692	6.54942e-09	5.80209	RP11-362I1.1	17599	intergenic	0.211	7
65	5	rs13130484	4	45175691	C	T	0.4185	2.25259e-09	5.97846	RP11-362I1.1	122021	intergenic	5.589	7
65	4	rs74715904	4	45178081	A	G	0.07853	1.78527e-08	5.63162	RP11-362I1.1	124411	intergenic	3.079	6
66	1	rs73241881	4	46147930	T	C	0.1849	4.40777e-08	5.47368	GABRG1	21831	intergenic	0.096	7	*		*
66	103	rs7673537	4	46188778	C	T	0.4871	9.11311e-12	6.81986	RP11-320H14.1	56786	intergenic	0.277	6
66	2	rs6819675	4	46190017	T	A	0.3887	2.01941e-09	5.99624	RP11-320H14.1	55547	intergenic	1.005	6
66	2	rs478179	4	46238737	G	T	0.2813	3.56416e-08	-5.51119	RP11-320H14.1	6827	intergenic	2.078	7
66	7	rs16859227	4	46250605	C	T	0.2545	3.25546e-11	6.63453	GABRA2	0	UTR3	15.33	6	*	*	*
66	247	rs558111	4	46284923	T	C	0.4235	9.97016e-21	-9.33636	GABRA2	0	intronic	6.876	NA	*	*	*
66	4	rs79021995	4	46289074	C	T	0.169	1.72466e-09	-6.02182	GABRA2	0	intronic	1.487	6	*	*	*
67	2	rs1159315	4	47003076	T	C	0.4652	4.30844e-08	5.47772	GABRB1	0	intronic	6.949	NA	*	*	*
67	1	rs1512142	4	47004305	G	A	0.4264	3.09126e-09	5.92668	GABRB1	0	intronic	0.345	NA	*	*	*
67	10	rs13116355	4	47039315	A	G	0.3449	3.46003e-15	-7.87308	GABRB1	0	intronic	9.05	7	*	*	*
67	37	rs12651299	4	47048585	T	G	0.498	1.39506e-10	6.41643	GABRB1	0	intronic	0.597	7	*	*	*
67	35	rs6818828	4	47092936	T	A	0.338	7.02474e-11	-6.52013	GABRB1	0	intronic	2.986	7	*	*	*
68	4	rs58444440	4	57716004	G	A	0.3459	2.66265e-09	-5.95115	SPINK2	28095	intergenic	12.95	7
68	93	rs4371672	4	57745515	T	C	0.4751	7.28425e-10	6.15979	REST	28559	intergenic	9.098	6	*	*	*
68	141	rs4276341	4	57747798	C	T	0.334	6.55227e-12	6.8671	REST	26276	intergenic	1.816	7	*	*	*
68	10	rs4865165	4	57765546	T	C	0.4911	2.67337e-09	5.95049	REST	8528	intergenic	9.079	7	*	*	*
68	33	rs6835138	4	57775064	T	C	0.3459	1.51025e-09	6.04327	REST	0	intronic	16.67	3a	*	*	*
68	34	rs62310292	4	57838148	G	A	0.1918	5.0548e-10	6.21739	NOA1	0	intronic	3.198	7	*		*
68	26	rs12650737	4	57892475	G	T	0.4722	4.63134e-08	5.46491	POLR2B	0	intronic	2.638	5	*
68	14	rs2271808	4	57899602	C	T	0.3797	1.16932e-09	6.08439	IGFBP7	0	intronic	0.298	1f
68	43	rs41495551	4	57903093	A	G	0.2495	2.22424e-08	5.59359	IGFBP7	0	intronic	7.711	7
68	77	rs4865172	4	57907587	C	T	0.3608	1.58605e-09	6.03536	IGFBP7	0	intronic	1.705	7
68	7	rs11735180	4	57918564	T	G	0.2177	2.80809e-08	5.553	IGFBP7	0	intronic	1.773	6
69	2	rs11131344	4	62633101	T	C	0.3062	2.05234e-08	-5.60753	LPHN3	0	intronic	2.891	7	*	*	*
69	1	rs6858066	4	62754320	A	G	0.4682	1.93984e-08	5.61728	LPHN3	0	intronic	5.091	7	*	*	*
69	32	rs9994443	4	62997654	T	A	0.2843	3.25531e-08	5.52712	RP11-84A1.3	0	ncRNA intronic	2.28	7
70	39	rs1451159	4	66182445	C	T	0.1014	2.69409e-08	-5.56024	EPHA5	2835	intergenic	1.292	NA	*		*
70	41	rs28717999	4	66436941	A	G	0.0666	6.85767e-10	-6.16934	EPHA5	0	intronic	5.058	6	*		*
71	55	rs7659766	4	80133593	A	G	0.162	2.90086e-09	-5.93711	LINC01088	0	ncRNA intronic	0.29	5
72	122	rs28465533	4	84458778	G	A	0.4423	8.10181e-09	5.76633	AGPAT9	0	intronic	0.093	6
73	27	rs4290899	4	98053899	C	G	0.3966	1.22177e-09	6.07736	RP11-431J17.1	0	ncRNA intronic	10.68	7
73	189	rs111650852	4	98176500	T	C	0.3161	4.1473e-10	6.24838	STPG2	0	intronic	1.999	7	*		*
73	107	rs11726787	4	98230006	C	A	0.2028	3.34324e-08	5.52244	STPG2	0	intronic	1.372	5	*		*
73	1	rs13151057	4	98279501	C	T	0.4235	1.46162e-10	6.40933	STPG2	0	ncRNA intronic	0.213	6	*		*
74	71	rs56202597	4	102886192	G	A	0.4583	3.90572e-08	-5.49506	BANK1	0	intronic	0.766	7	*		*
74	5	rs35518360	4	103146890	A	T	0.09245	2.63143e-12	6.99612	SLC39A8	25307	intergenic	0.228	7
74	14	rs34333163	4	103283117	A	G	0.07654	1.31797e-09	6.06519	SLC39A8	0	intergenic	2.777	7
75	37	rs1391439	4	106151642	G	A	0.3718	1.87487e-18	8.76457	TET2	0	intronic	1.618	NA	*	*	*
75	46	rs2726518	4	106173199	A	C	0.4026	5.08538e-19	8.91039	TET2	0	intronic	1.82	7	*	*	*
75	15	rs992493	4	106180264	T	C	0.1779	4.03075e-13	7.25453	TET2	0	intronic	4.437	7	*	*	*
75	64	rs2647228	4	106215370	T	A	0.4076	1.83317e-13	7.36043	RN7SL89P	269	downstream	0.67	6
75	77	rs17321073	4	106258989	A	G	0.3241	2.87625e-09	-5.93851	PPA2	31244	intergenic	13.29	6	*
76	104	rs10012643	4	137477535	C	T	0.3708	1.25011e-08	-5.69275	AC093875.1	150797	intergenic	15.57	7
77	40	rs11942731	4	143486962	A	G	0.2614	4.12348e-09	-5.87916	INPP4B	0	intronic	7.163	4	*	*	*
77	45	rs13133181	4	143610293	G	A	0.3549	2.24394e-08	-5.59206	INPP4B	0	intronic	1.416	6	*	*	*
77	149	rs331949	4	143663206	T	C	0.3837	9.33035e-09	5.74247	INPP4B	0	intronic	2.276	NA	*	*	*
78	86	rs13150320	4	174149111	A	G	0.173	8.71189e-09	-5.75407	GALNT7	0	intronic	1.743	3a	*	*	*
79	15	rs56125424	4	180693570	A	G	0.2714	1.42267e-08	-5.67064	RP11-774G5.1	84435	intergenic	4.501	6
79	18	rs62334185	4	180763844	G	C	0.333	4.14004e-08	-5.48477	RP11-774G5.1	14161	intergenic	2.081	7
80	230	rs142496417	5	25311105	C	T	0.1421	7.62492e-10	-6.15255	RP11-184E9.1	4823	intergenic	0.083	7
81	31	rs11952160	5	26009702	A	G	0.4324	1.31572e-08	-5.68401	RNU4-43P	3295	intergenic	4.035	6
81	40	rs6886212	5	26018682	C	A	0.4235	2.56212e-09	-5.95744	RNU4-43P	5547	intergenic	2.152	7
82	128	rs34259390	5	30038916	G	T	0.3161	4.85976e-11	-6.57517	RN7SKP207	89678	intergenic	0.32	7
83	34	rs7704530	5	30845465	G	A	0.2972	7.37082e-09	-5.78225	RPL19P11	208206	intergenic	2.557	5
84	278	rs4532370	5	45506818	T	C	0.2266	6.16958e-09	-5.81209	HCN1	0	intronic	1.777	6	*		*
84	1	rs7293310	5	46000751	A	G	0.3638	2.94827e-10	-6.30147	CTD-2013M15.1	104678	intergenic	5.547	7
84	187	rs113338260	5	46004640	T	C	0.2137	7.64732e-13	-7.16734	CTD-2013M15.1	108567	intergenic	4.432	7
84	3	rs77219519	5	46011136	T	C	0.1282	8.2644e-10	-6.13976	CTD-2013M15.1	115063	intergenic	7.537	6
84	654	rs13186244	5	46131654	C	T	0.3042	4.48398e-13	-7.24009	CTD-2013M15.1	235581	intergenic	3.578	6
84	711	rs12652727	5	46353859	T	C	0.4414	1.55e-09	6.03907	CTD-2013M15.1	457786	intergenic	7.426	7
85	203	rs4865552	5	49455545	G	C	0.4513	4.21155e-08	5.48174	EMB	236480	intergenic	2.388	7	*	*	*
85	579	rs2199099	5	49496529	G	A	0.329	1.429e-12	7.08121	EMB	195496	intergenic	6.546	7	*	*	*
85	13	rs27267	5	50162499	A	C	0.493	6.56649e-09	5.80165	RP11-317O24.1	6644	intergenic	3.073	NA
85	6	rs58980117	5	50162580	T	C	0.1431	3.55702e-08	-5.51154	RP11-317O24.1	6725	intergenic	1.336	5
85	32	rs3846496	5	50175821	C	T	0.08449	3.98649e-09	-5.88475	RP11-317O24.1	19966	intergenic	1.319	NA
86	77	rs10067551	5	50640597	A	C	0.4076	3.45097e-09	5.90857	snoU13	22677	intergenic	0.568	6
87	1	rs1501841	5	60947483	A	G	0.4692	1.09476e-09	-6.09494	C5orf64	0	intronic	5.862	NA	*		*
87	4	rs12518552	5	60971119	G	A	0.4473	1.97814e-08	-5.6139	C5orf64	0	ncRNA intronic	5.479	4	*		*
88	27	rs1423124	5	61387702	T	C	0.3052	1.39433e-08	-5.67408	RN7SKP157	54789	intergenic	1.736	6
88	92	rs6449587	5	61479678	A	G	0.4672	8.17468e-10	-6.1415	RN7SKP157	36904	intergenic	2.213	6
88	257	rs6897129	5	61900110	T	A	0.34	2.60554e-11	-6.6673	IPO11	0	intronic	0.788	7	*		*
89	33	rs6881736	5	77144066	A	G	0.4473	2.26757e-08	5.59024	TBCA	0	intronic	3.717	4			*
90	10	rs6893705	5	80246729	C	T	0.4026	8.85277e-13	-7.14726	CTC-459I6.1	0	ncRNA intronic	0.807	7
90	27	rs12520354	5	80248500	G	A	0.2386	2.51101e-16	-8.19476	CTC-459I6.1	0	ncRNA exonic	0.2	7
90	5	rs13357015	5	80263403	G	A	0.3638	5.96696e-13	-7.20123	RASGRF2	0	intronic	0.586	4	*	*	*
90	2	rs6874731	5	80263865	T	G	0.4811	2.49787e-12	-7.00342	RASGRF2	0	intronic	4.726	4	*	*	*
90	24	rs72769232	5	80289783	G	A	0.2714	3.69684e-10	-6.26632	RASGRF2	0	intronic	4.64	7	*	*	*
90	1	rs112726070	5	80291143	C	T	0.175	2.6531e-08	-5.56291	RASGRF2	0	intronic	0.871	7	*	*	*
90	32	rs2650437	5	80349190	C	T	0.1551	7.43321e-10	-6.15658	RASGRF2	0	intronic	0.083	7	*	*	*
91	57	rs10041849	5	81183112	A	G	0.3996	5.75984e-13	7.20605	SHFM1P1	5196	intergenic	3.724	5
91	59	rs12658320	5	81203695	G	A	0.4742	2.33894e-11	6.68313	SHFM1P1	15154	intergenic	5.922	1f
91	8	rs111929140	5	81235582	T	C	0.168	1.31713e-09	-6.06529	ATG10	32261	intergenic	7.249	7	*
91	1	rs2406905	5	81260121	T	G	0.4036	4.00332e-10	-6.2539	ATG10	7722	intergenic	0.856	4	*
91	67	rs74906189	5	81261923	A	G	0.2306	9.95173e-11	-6.46768	ATG10	5920	intergenic	2.066	6	*
91	28	rs150934	5	81600339	G	A	0.2863	2.295e-08	5.58815	ATP6AP1L	0	intronic	0.494	NA		*
92	70	rs1991797	5	102622453	G	T	0.3121	2.02761e-10	-6.35923	C5orf30	8091	intergenic	9.986	NA	*	*	*
92	6	rs10463556	5	102721619	A	G	0.2734	4.26352e-10	-6.24406	CTD-2154H6.1	23022	intergenic	0.017	4
93	7	rs2925091	5	109385165	G	A	0.2316	1.25123e-09	6.07354	PGAM5P1	164040	intergenic	0.084	NA
94	4	rs13165539	5	123857492	C	T	0.4722	4.9783e-09	5.84789	CTD-2308B18.3	0	ncRNA intronic	3.382	5
94	42	rs4254900	5	123857837	A	G	0.4095	5.08512e-11	6.56842	CTD-2308B18.3	0	ncRNA intronic	6.488	7
95	37	rs11750854	5	137838122	A	G	0.4652	2.32554e-11	-6.68397	ETF1	3661	intergenic	8.355	4	*	*	*
95	263	rs10043722	5	138236941	A	G	0.3668	6.50913e-11	-6.53155	CTNNA1	0	intronic	2.841	7	*	*	*
95	366	rs10068786	5	138276944	C	T	0.2614	6.0626e-10	-6.1888	SIL1	5464	intergenic	10.26	5	*	*	*
95	24	rs7705248	5	138479733	C	T	0.4573	1.33835e-10	-6.42275	SIL1	0	intronic	1.859	7	*	*	*
96	84	rs62388965	5	147871739	C	T	0.3569	2.5564e-08	-5.56938	HTR4	0	intronic	0.711	5	*
97	70	rs1023615	5	152582826	G	A	0.4026	4.84238e-08	-5.457	AC091969.1	0	ncRNA intronic	8.327	NA
98	31	rs10071803	5	158113382	G	A	0.1571	8.44531e-11	6.49245	EBF1	9545	intergenic	1.894	4	*	*
98	8	rs7725619	5	158171141	A	G	0.2704	1.68595e-09	6.02549	EBF1	0	intronic	0.135	7	*	*
98	31	rs10068495	5	158232847	A	G	0.2237	4.95817e-12	-6.90677	EBF1	0	intronic	1.282	7	*	*
98	22	rs6556377	5	158393580	C	T	0.175	1.38952e-09	-6.05669	EBF1	0	intronic	8.586	7	*	*
98	10	rs12153593	5	158410081	C	G	0.3429	3.19618e-09	-5.92119	EBF1	0	ncRNA exonic	5.508	7	*	*
99	24	rs4713852	6	11753924	G	A	0.2356	2.31122e-08	-5.58693	ADTRP	0	intronic	12.25	7
99	19	rs13196360	6	12009256	C	T	0.4563	4.38117e-10	6.2398	HIVEP1	0	intronic	9.176	4
100	2	rs13212936	6	25588815	C	T	0.0835	1.96317e-08	5.61522	LRRC16A	0	intronic	0.05	7			*
100	120	rs4236040	6	25761209	T	C	0.0825	2.4448e-09	-5.9651	SLC17A4	0	intronic	2.125	6
100	2	rs1935234	6	26067785	C	T	0.2505	2.90303e-12	6.98234	HIST1H1C	11085	intergenic	3.629	NA		*	*
100	127	rs61472021	6	26090025	T	C	0.1123	1.29454e-10	6.42781	HFE	0	intronic	5.916	6	*	*	*
100	37	rs198819	6	26124430	C	T	0.4742	3.33549e-11	-6.63094	HIST1H2AC	0	UTR5	7.974	NA	*		*
100	50	rs198801	6	26139741	T	C	0.3728	1.38394e-08	-5.67536	HIST1H2AC	396	downstream	2.098	NA	*		*
100	4	rs7749823	6	26158079	A	C	0.1143	2.92987e-10	6.30245	HIST1H2BD	269	upstream:downstream	2.546	1f		*	*
100	48	rs9467704	6	26319486	C	T	0.09046	4.88066e-09	5.85119	HIST1H3PS1	2617	intergenic	8.752	1f
100	8	rs3800316	6	27256102	A	C	0.2545	3.47513e-08	5.51564	POM121L2	0	intronic	5.501	3a			*
100	6	rs16897515	6	27278020	C	A	0.168	2.05853e-08	5.60701	POM121L2	0	exonic	19.9	1f			*
100	79	rs2179096	6	27665920	C	T	0.3221	1.06433e-09	6.09945	RP1-97D16.1	38858	intergenic	5.227	3a
100	75	rs169262	6	27770890	C	T	0.1849	2.43723e-09	5.96561	HIST1H4PS1	3962	intergenic	1.755	7
100	315	rs200484	6	27775674	A	G	0.08648	3.28092e-11	6.63338	HIST1H2BL	0	exonic	16.23	1f	*	*	*
100	210	rs200994	6	27813813	G	T	0.2167	1.33576e-08	5.68143	HIST1H2BN	0	intronic	0.663	NA	*	*
100	130	rs1150716	6	28262698	T	G	0.3807	5.18996e-11	6.56538	PGBD1	0	intronic	11.02	NA	*	*	*
100	120	rs2799081	6	28270584	T	C	0.2565	1.21718e-10	6.43718	PGBD1	257	downstream	0.011	7	*	*	*
100	141	rs6922374	6	28381272	T	C	0.2863	2.19259e-09	5.98285	RNU2-45P	3038	intergenic	3.206	6
100	37	rs414745	6	28526655	A	C	0.2813	4.04607e-09	5.8823	SCAND3	12751	intergenic	6.283	3a	*	*	*
100	1	rs3864294	6	28641957	A	G	0.3996	4.6523e-09	-5.85915	LINC00533	25113	intergenic	8.403	4
100	11	rs9468413	6	28689672	C	A	0.1571	3.28562e-08	-5.52549	RPSAP2	10121	intergenic	1.67	7
100	353	rs1233508	6	28897633	G	T	0.4692	1.50873e-12	7.07369	TRIM27	5866	intergenic	0.76	NA	*		*
100	4	rs3129786	6	29036444	G	T	0.3499	1.24231e-08	5.69382	OR2P1P	3156	intergenic	0.96	7
100	124	rs1884123	6	29256420	A	G	0.3708	4.72736e-15	-7.83396	XXbac-BPG308J9.3	0	ncRNA intronic	8.004	NA
100	3	rs3930883	6	29337075	G	T	0.3131	1.56801e-08	-5.65395	OR5V1	0	intronic	6.113	6	*	*
100	62	rs10807053	6	29340585	G	C	0.4563	3.65684e-10	-6.26801	OR5V1	0	intronic	10.48	7	*	*
100	41	rs3094551	6	29354799	A	G	0.4105	1.33259e-09	-6.06342	OR5V1	0	intronic	3.812	NA	*	*
101	3	rs7774682	6	33722644	C	T	0.341	1.3131e-08	5.68435	IP6K3	7881	intergenic	2.267	4
102	4	rs75108536	6	40375940	C	T	0.1839	8.78362e-10	6.13008	LRFN2	0	intronic	6.644	7	*
103	3	rs16898665	6	67360290	A	G	0.02584	3.98976e-09	-5.88462	RP11-24C14.1	59844	intergenic	5.35	7
103	68	rs80137000	6	67393316	G	A	0.06461	3.75458e-09	-5.89466	RP11-24C14.1	26818	intergenic	0.652	6
104	128	rs12210560	6	67905203	C	T	0.3519	4.14096e-09	5.87846	SNORD65	15097	intergenic	3.182	7
105	10	rs10944412	6	89592350	C	T	0.2833	8.87401e-09	5.75095	RNGTT	0	intronic	2.023	7
106	33	rs207277	6	90831269	A	T	0.4781	3.93062e-11	6.60667	BACH2	0	intronic	0.054	6	*		*
106	76	rs17712288	6	90909157	G	A	0.4473	2.0972e-09	5.99009	BACH2	0	intronic	2.803	7	*		*
107	12	rs112912816	6	93425357	T	C	0.3042	1.35473e-09	-6.06077	RP11-127B16.1	7363	intergenic	0.452	6
108	21	rs34962109	6	109134013	T	A	0.4085	1.23063e-09	6.0762	RP3-354J5.3	4869	intergenic	1.114	6
108	13	rs475125	6	109138913	G	A	0.4692	7.9105e-11	6.50229	RP3-354J5.3	0	ncRNA exonic	1.497	NA
108	30	rs1268125	6	109142443	T	C	0.3191	2.1035e-08	5.60327	RP3-354J5.3	3313	intergenic	0.711	NA
109	13	rs9386927	6	110946811	A	G	0.1163	3.02238e-08	-5.54014	CDK19	0	intronic	6.294	7	*	*	*
109	142	rs9374194	6	111000185	T	C	0.1879	2.09004e-11	-6.69959	CDK19	0	intronic	1.176	7	*	*	*
109	116	rs1279585	6	111155400	T	G	0.2813	3.9447e-09	-5.8865	SNORA40	14348	intergenic	0.034	7
110	17	rs2075967	6	111901770	C	T	0.4573	1.71224e-08	5.63881	TRAF3IP2-AS1	0	ncRNA intronic	5.523	5
111	23	rs3756939	6	119340881	T	C	0.4185	3.75836e-08	-5.50185	RP11-351A11.1	0	ncRNA intronic	4.267	NA
112	132	rs6927659	6	153397299	T	G	0.3678	1.22127e-08	5.69673	RGS17	0	intronic	2.058	7	*
112	90	rs1281967	6	153446191	A	T	0.498	6.06707e-09	5.8149	RGS17	0	intronic	6.028	1f	*
113	16	rs28514275	6	157621729	C	T	0.3201	2.2295e-08	5.59318	TMEM242	88688	intergenic	4.639	6	*
113	39	rs4709200	6	157724008	C	T	0.4722	3.0499e-08	5.53855	TMEM242	0	intronic	0.849	5	*
114	34	rs1764022	6	163809600	G	A	0.06859	3.71744e-08	-5.50377	CAHM	24496	intergenic	6.83	5
115	4	rs62425620	6	170605956	C	T	0.3529	1.47714e-08	5.6642	FAM120B	0	intronic	13.09	3a
116	37	rs12540220	7	3854176	T	C	0.2584	2.29324e-08	5.58829	SDK1	0	intronic	1.124	7	*	*
116	110	rs6962750	7	3948683	T	C	0.1789	3.20922e-10	6.28832	SDK1	0	intronic	2.029	5	*	*
117	202	rs12673949	7	27600634	G	A	0.2664	9.20457e-12	-6.81842	HIBADH	0	intronic	0.129	1f	*	*
118	5	rs16869103	7	68913086	G	A	0.1879	1.98909e-09	5.9987	RP11-3P22.2	17176	intergenic	0.128	5
118	31	rs11976365	7	68918814	T	A	0.2952	1.64889e-10	6.39092	RP11-3P22.2	22904	intergenic	0.402	7
118	38	rs6969730	7	68922909	G	C	0.3767	4.52404e-12	6.91976	RP11-3P22.2	26999	intergenic	13.49	4
118	5	rs180897080	7	68957026	G	A	0.01789	3.88273e-08	5.4961	Y_RNA	15469	intergenic	0.163	6
118	24	rs10487949	7	68974543	C	T	0.06362	5.12655e-13	7.2219	Y_RNA	1934	intergenic	0.045	NA
118	34	rs75545499	7	68991585	T	A	0.02783	4.79203e-12	6.9116	RN7SL371P	9449	intergenic	5.037	5
118	156	rs10950191	7	69031759	A	C	0.2485	2.32295e-12	7.01358	RP5-942I16.1	29184	intergenic	6.51	6
118	258	rs4717520	7	69205760	G	A	0.3231	4.97093e-17	-8.38738	AUTS2	0	intronic	3.151	6	*	*	*
118	62	rs7793984	7	69210523	G	A	0.3459	3.84264e-08	-5.49793	AUTS2	0	intronic	18.02	6	*	*	*
118	2	rs11765886	7	69238158	T	C	0.3579	1.40019e-08	-5.67337	AUTS2	0	intronic	4.372	3a	*	*	*
118	6	rs62457240	7	69251930	T	A	0.4891	3.99198e-10	-6.25434	AUTS2	0	intronic	2.192	3a	*	*	*
118	61	rs76543498	7	69390542	A	C	0.09543	1.2102e-14	7.71496	AUTS2	0	intronic	3.091	6	*	*	*
118	249	rs917717	7	69523434	C	T	0.2366	2.0091e-11	6.70536	AUTS2	0	intronic	0.248	NA	*	*	*
118	204	rs6460541	7	69747088	A	G	0.2356	5.00211e-09	5.8471	AUTS2	0	intronic	1.113	6	*	*	*
118	45	rs1949804	7	69768826	T	G	0.03877	4.40402e-09	5.86826	AUTS2	0	intronic	4.077	6	*	*	*
118	41	rs144787850	7	69896474	C	T	0.02684	7.38826e-11	6.51256	AUTS2	0	intronic	0.191	7	*	*	*
118	14	rs2006810	7	69902152	T	C	0.3956	3.82921e-08	5.49855	AUTS2	0	intronic	14.92	NA	*	*	*
119	160	rs62496959	7	97354065	G	A	0.2813	1.85941e-08	5.6246	TAC1	7154	intergenic	1.898	6		*
119	63	rs1912443	7	97375116	A	G	0.4811	1.24496e-16	8.27873	TAC1	5331	intergenic	4.456	7		*
119	13	rs4729379	7	97390069	A	G	0.3052	1.94334e-12	7.03849	TAC1	20284	intergenic	0.237	7		*
119	21	rs12704947	7	97489563	A	T	0.3429	3.70763e-10	-6.26587	ASNS	0	intronic	2.083	5	*
120	35	rs117450257	7	100446237	A	G	0.05368	2.41419e-08	-5.57935	SLC12A9	0	ncRNA intronic	0.142	7
121	6	rs62487983	7	103877127	C	T	0.2316	2.94972e-10	6.3014	ORC5	28631	intergenic	0.806	6
122	15	rs13243235	7	113752297	A	G	0.2833	1.44138e-08	5.6684	FOXP2	0	intronic	2.991	7	*	*	*
122	5	rs12535428	7	113858363	C	T	0.325	1.82955e-09	6.01226	FOXP2	0	intronic	4.932	7	*	*	*
122	17	rs1450832	7	113863384	G	A	0.2664	1.82094e-09	-6.01303	FOXP2	0	intronic	1.842	7	*	*	*
122	61	rs1194324	7	113902585	G	A	0.3221	1.10273e-10	6.45215	FOXP2	0	intronic	0.832	NA	*	*	*
122	29	rs6954428	7	113969553	G	A	0.4294	1.79759e-08	-5.63043	FOXP2	0	intronic	1.978	7	*	*	*
122	17	rs12672683	7	113998486	C	T	0.4791	4.2515e-16	8.13118	FOXP2	0	intronic	0.361	5	*	*	*
122	14	rs2694941	7	114009237	T	A	0.4463	7.50058e-11	6.51029	FOXP2	0	intronic	6.846	5	*	*	*
122	67	rs60603579	7	114036155	G	A	0.3698	3.09366e-15	-7.88707	FOXP2	0	intronic	0.22	6	*	*	*
122	13	rs73208648	7	114036921	G	T	0.2048	3.32628e-08	-5.52334	FOXP2	0	intronic	1.135	6	*	*	*
122	3	rs10255943	7	114072443	A	G	0.3012	9.86045e-13	-7.13244	FOXP2	0	intronic	17.34	7	*	*	*
122	66	rs10228494	7	114083550	C	G	0.493	5.75505e-28	-10.963	FOXP2	0	intronic	0.942	7	*	*	*
122	35	rs12705966	7	114248851	A	G	0.3718	1.08336e-17	8.56472	FOXP2	0	intronic	2.447	6	*	*	*
122	3	rs71573104	7	114249522	A	G	0.09642	1.66301e-08	5.64384	FOXP2	0	intronic	1.303	5	*	*	*
122	48	rs1456031	7	114296102	T	C	0.4781	2.73914e-08	-5.55734	FOXP2	0	intronic	19.46	7	*	*	*
122	101	rs62467920	7	114384267	A	G	0.332	1.43512e-08	-5.66915	FOXP2	50439	intergenic	0.906	7	*	*	*
123	8	rs7787902	7	114921759	G	A	0.3986	1.40169e-08	-5.67318	AC068610.5	50349	intergenic	5.222	6
123	4	rs35689192	7	114936050	A	T	0.3171	2.33886e-14	7.63048	AC068610.5	64640	intergenic	3.833	6
123	1	rs62477309	7	114951401	G	C	0.1799	1.06186e-08	5.72054	AC068610.5	79991	intergenic	5.765	7
123	29	rs727990	7	114980455	A	G	0.2863	4.25873e-09	-5.87382	AC068610.5	109045	intergenic	3.272	5
123	60	rs4305836	7	115008063	C	G	0.4682	3.44072e-21	9.4484	RP11-222O23.1	135357	intergenic	0.007	7
123	25	rs10267100	7	115026740	T	G	0.3141	1.92781e-13	7.35371	RP11-222O23.1	116680	intergenic	2.663	7
123	3	rs7797141	7	115052164	A	G	0.2614	4.66697e-11	6.58119	RP11-222O23.1	91256	intergenic	1.545	5
123	20	rs13224703	7	115163927	C	T	0.2634	4.20062e-09	-5.87609	RP11-222O23.1	19791	intergenic	11.9	7
124	12	rs17862355	7	126970135	T	G	0.4095	2.98478e-08	5.54233	ZNF800	16708	intergenic	4.129	6	*		*
124	62	rs10487487	7	127148153	A	T	0.4533	7.22366e-13	7.17514	AC000124.1	22294	intergenic	12.04	7
124	18	rs10239419	7	127149032	G	A	0.2952	4.67722e-08	5.46316	AC000124.1	23173	intergenic	17.25	7
124	77	rs6969880	7	127472009	C	T	0.4085	1.0932e-08	5.7156	SND1	0	intronic	1.107	5	*	*	*
124	29	rs2896395	7	127511705	T	C	0.2823	8.81669e-09	5.75205	SND1	0	intronic	4.318	7	*	*	*
124	88	rs62481450	7	127568983	C	T	0.3489	1.12748e-12	7.11397	SND1	0	intronic	2.669	5	*	*	*
124	13	rs3808072	7	127595573	C	T	0.2664	2.07425e-11	6.7007	SND1	0	intronic	1.009	NA	*	*	*
124	62	rs3808058	7	127668071	C	T	0.1282	6.29912e-10	-6.18276	SND1	0	UTR3	1.8	NA	*	*	*
125	50	rs12670040	7	136563249	G	C	0.1759	2.29184e-08	5.58839	hsa-mir-490	0	ncRNA intronic	3.821	7
126	23	rs161338	7	137053658	A	G	0.3419	5.2482e-09	-5.83911	DGKI	12124	intergenic	6.565	6	*	*	*
126	29	rs1669025	7	137069055	A	G	0.4901	7.46609e-15	-7.77633	DGKI	0	UTR3	6.062	7	*	*	*
126	51	rs983708	7	137070207	C	T	0.3579	4.60398e-16	8.12152	DGKI	0	UTR3	2.023	6	*	*	*
127	16	rs80206917	7	140159389	T	C	0.335	1.86569e-08	5.62402	MKRN1	0	intronic	5.924	6
128	82	rs2980439	8	8094870	G	A	0.4543	5.30864e-13	-7.21715	FAM86B3P	0	ncRNA intronic	2.075	5
128	9	rs1806632	8	8119295	G	C	0.2237	1.04186e-08	-5.72377	FAM86B3P	16907	intergenic	1.214	6
128	68	rs6985501	8	8172442	G	A	0.4175	5.89211e-10	6.19329	SGK223	2815	intergenic	10.14	1b	*
128	14	rs56365922	8	8252625	G	A	0.2962	1.37052e-10	6.41913	SGK223	8616	intergenic	4.635	5	*
128	9	rs1543186	8	8273358	G	C	0.2634	1.79899e-10	-6.37759	CTA-398F10.1	0	ncRNA intronic	0.79	7
128	12	rs2979204	8	8298857	T	C	0.3767	1.07083e-08	-5.71911	CTA-398F10.2	15561	intergenic	1.231	4
128	28	rs2921075	8	8305889	G	C	0.328	1.30002e-09	-6.06739	CTA-398F10.2	8529	intergenic	0.745	6
128	9	rs2976874	8	8316581	T	A	0.2008	1.73301e-08	-5.63674	CTA-398F10.2	0	ncRNA intronic	0.865	1f
128	19	rs2921062	8	8317501	C	T	0.1849	6.93446e-09	-5.7925	CTA-398F10.2	0	ncRNA intronic	4.404	NA
128	76	rs2921053	8	8319963	G	C	0.4453	5.87249e-15	-7.80666	CTA-398F10.2	1115	intergenic	1.117	4
128	41	rs2976907	8	8345168	C	T	0.4165	6.34812e-11	-6.5353	CTA-398F10.2	26320	intergenic	1.542	3a
128	4	rs34831333	8	8353196	T	C	0.159	3.95727e-10	-6.2557	CTA-398F10.2	34348	intergenic	0.983	6
128	15	rs2921094	8	8358667	C	G	0.3111	1.34362e-11	-6.76386	CTA-398F10.2	39819	intergenic	1.325	5
128	16	rs11780966	8	8383396	T	G	0.2555	7.03708e-10	6.16525	CTD-3023L14.3	29851	intergenic	3.021	7
128	2	rs7813863	8	8432208	T	G	0.2594	7.977e-09	-5.76894	CTD-3023L14.2	5009	intergenic	1.521	7
128	21	rs4841009	8	8514186	G	A	0.3141	3.10538e-11	6.64149	AC087269.2	23127	intergenic	0.037	4
128	1	rs11997261	8	8524361	T	C	0.2922	1.55138e-08	5.65579	AC087269.2	33302	intergenic	0.302	6
128	29	rs111714591	8	8548877	C	T	0.2783	7.67488e-10	6.15151	CLDN23	10570	intergenic	0.154	6		*	*
128	20	rs1554533	8	8549874	A	G	0.4831	2.07358e-08	5.60575	CLDN23	9573	intergenic	0.663	NA		*	*
128	33	rs28663303	8	8556278	T	C	0.4443	1.57473e-09	6.03652	CLDN23	3169	intergenic	0.604	5		*	*
128	64	rs6991145	8	8597177	G	A	0.2545	6.21782e-11	6.5384	RP11-211C9.1	0	ncRNA intronic	7.603	4
128	5	rs2409088	8	8645725	G	C	0.4026	1.02972e-13	-7.43703	MFHAS1	0	intronic	5.474	6	*	*	*
128	58	rs2409095	8	8686680	T	A	0.2714	4.57269e-14	-7.54357	MFHAS1	0	intronic	1.733	6	*	*	*
128	109	rs11249893	8	8700851	C	T	0.4453	1.15824e-14	-7.72055	MFHAS1	0	intronic	1.177	5	*	*	*
128	39	rs440788	8	8708714	A	C	0.4046	2.22701e-11	-6.69031	MFHAS1	0	intronic	3.402	5	*	*	*
128	19	rs13274028	8	8729193	A	C	0.3509	1.52668e-13	-7.38481	MFHAS1	0	intronic	8.125	1f	*	*	*
128	36	rs78945375	8	8731567	C	G	0.2266	3.65457e-12	6.94994	MFHAS1	0	intronic	0.775	7	*	*	*
128	2	rs12681432	8	8736688	G	A	0.3767	1.79194e-12	-7.04978	MFHAS1	0	intronic	0.003	7	*	*	*
128	1	rs409997	8	8737464	T	G	0.3857	2.47602e-09	-5.96303	MFHAS1	0	intronic	7.916	5	*	*	*
128	48	rs10107645	8	8746051	A	C	0.1511	1.60141e-09	6.03381	MFHAS1	0	intronic	10.2	5	*	*	*
128	1	rs399123	8	8747537	T	C	0.4751	3.1263e-09	-5.92482	MFHAS1	0	intronic	7.347	NA	*	*	*
128	4	rs3989394	8	8782832	G	A	0.2594	7.90504e-09	-5.77047	RP11-62H7.3	8398	intergenic	0.136	7
128	45	rs6986546	8	8792032	T	C	0.4175	2.57642e-09	5.95654	RP11-62H7.3	515	upstream	0.007	7
128	73	rs4840376	8	8802101	T	G	0.4592	2.42424e-10	6.33173	RP11-62H7.3	10584	intergenic	8	6
128	17	rs13259143	8	8821637	A	G	0.3618	2.28425e-09	-5.97618	RP11-62H7.2	0	ncRNA intronic	8.899	1f
128	33	rs7015336	8	8830720	G	A	0.3907	1.76433e-08	-5.63365	RP11-62H7.2	0	ncRNA intronic	2.129	4
128	2	rs4841090	8	8908303	G	A	0.3151	1.53623e-09	-6.04052	ERI1	0	intergenic	3.106	5	*	*	*
128	45	rs2979253	8	8919676	C	T	0.4493	4.15629e-14	-7.55601	ERI1	0	intergenic	3.384	NA	*	*	*
128	35	rs11775429	8	8925462	A	G	0.4145	7.32303e-12	6.8512	ERI1	0	intergenic	0.07	5	*	*	*
128	2	rs10081437	8	8948979	T	C	0.497	1.14734e-12	7.11157	ERI1	0	intergenic	2.131	6	*	*	*
128	22	rs4841098	8	8952019	T	G	0.3151	3.37237e-09	5.91236	ERI1	0		9.152	4	*	*	*
128	23	rs1816893	8	8975038	A	G	0.326	3.4717e-11	6.62503	ERI1	781	intergenic	0.257	NA	*	*	*
128	10	rs435581	8	9029413	A	G	0.4821	3.67494e-11	-6.61662	RP11-10A14.4	3766	intergenic	3.439	NA
128	5	rs62494425	8	9036108	A	G	0.4612	4.2997e-08	-5.47808	RP11-10A14.6	1652	intergenic	0.205	4
128	3	rs28559898	8	9041611	G	T	0.333	2.33339e-08	-5.58527	RP11-10A14.6	1581	intergenic	1.928	6
128	23	rs1053036	8	9060077	A	G	0.4314	1.61361e-08	5.64903	RP11-10A14.5	0	ncRNA exonic	4.841	6
128	20	rs330058	8	9089809	G	A	0.4692	4.39288e-13	7.24287	RP11-10A14.8	713	upstream	0.138	6
128	1	rs7843880	8	9099173	A	G	0.326	2.85189e-10	-6.30662	RP11-115J16.1	7753	intergenic	0.649	6
128	30	rs10102807	8	9104590	C	T	0.4245	9.14538e-11	6.48044	RP11-115J16.1	2336	intergenic	0.932	6
128	17	rs12680231	8	9108490	C	T	0.2903	6.52281e-13	-7.18908	RP11-115J16.1	0	ncRNA intronic	4.845	7
128	15	rs330026	8	9133622	G	A	0.3787	8.28002e-09	-5.76266	RP11-115J16.1	0	ncRNA intronic	4.716	6
128	2	rs35579431	8	9139385	C	T	0.2346	4.47767e-11	-6.58734	RP11-115J16.1	0	ncRNA intronic	3.871	7
128	35	rs4841121	8	9140011	T	C	0.3807	1.57857e-10	6.39758	RP11-115J16.1	0	ncRNA intronic	0.76	7
128	26	rs1825100	8	9146270	C	T	0.4771	3.85576e-13	7.26053	RP11-115J16.1	0	ncRNA intronic	2.142	6
128	8	rs11774353	8	9153127	C	T	0.3569	1.63446e-10	-6.39226	RP11-115J16.1	0	ncRNA intronic	5.927	1f
128	1	rs7819112	8	9154063	A	G	0.1998	1.22425e-08	-5.69632	RP11-115J16.1	0	ncRNA intronic	6.217	7
128	2	rs330081	8	9154065	C	A	0.4791	8.62192e-12	-6.82781	RP11-115J16.1	0	ncRNA intronic	1.959	NA
128	2	rs330071	8	9159895	G	A	0.3708	5.1754e-09	5.84143	RP11-115J16.1	0	ncRNA intronic	2.042	NA
128	1	rs2054349	8	9167242	A	C	0.4682	5.63413e-09	-5.82727	RP11-115J16.1	0	ncRNA intronic	9.301	NA
128	6	rs11774915	8	9188762	C	T	0.3072	5.52241e-09	-5.83061	RP11-115J16.1	0	ncRNA intronic	2.5	7
128	3	rs11779019	8	9229139	T	G	0.1471	3.97841e-08	-5.4918	RP11-115J16.1	0	ncRNA intronic	8.083	5
128	20	rs898797	8	9229689	C	T	0.4394	5.21306e-13	-7.21962	RP11-115J16.1	0	ncRNA intronic	1.586	NA
128	63	rs11785593	8	9256324	C	T	0.333	1.20843e-08	5.69853	RP11-115J16.1	0	ncRNA intronic	1.196	5
128	2	rs9329197	8	9259568	A	T	0.3588	3.81328e-08	5.49929	RP11-115J16.1	0	ncRNA intronic	0.641	6
128	17	rs2085640	8	9265464	C	A	0.4066	2.12495e-08	5.60151	RP11-115J16.1	0	ncRNA intronic	0.812	NA
128	4	rs9693857	8	9267117	C	T	0.4672	5.33431e-12	6.89638	RP11-115J16.1	0	ncRNA intronic	1.382	7
128	73	rs10100706	8	9321780	C	T	0.3042	3.32741e-08	-5.52327	RP11-375N15.1	6851	intergenic	0.568	4
128	18	rs10108359	8	9327086	C	G	0.2992	1.47836e-08	-5.66405	RP11-375N15.1	12157	intergenic	1.161	7
128	19	rs10100760	8	9370559	T	C	0.4563	3.16361e-09	-5.92288	RP11-375N15.2	42096	intergenic	10.68	1f
128	18	rs6987057	8	9394053	T	G	0.161	5.40645e-09	5.83415	RP11-375N15.2	18602	intergenic	1.673	7
128	149	rs4075359	8	9487813	T	C	0.3499	4.29633e-14	7.55169	TNKS	0	intronic	8.769	NA	*	*	*
128	4	rs4841192	8	9510067	A	G	0.3618	5.54784e-10	6.20276	TNKS	0	intronic	7.583	1f	*	*	*
128	24	rs12541709	8	9608591	C	G	0.2336	1.8611e-10	-6.37238	TNKS	0	intronic	1.113	7	*	*	*
128	152	rs10093915	8	9674181	C	A	0.3459	2.30782e-12	7.0145	TNKS	34324	intergenic	0.89	6	*	*	*
128	50	rs4841232	8	9681402	C	G	0.328	9.99869e-11	6.46697	TNKS	41545	intergenic	1.403	5	*	*	*
128	27	rs4439133	8	9718747	T	A	0.3082	1.74525e-09	6.0199	snoU13	5669	intergenic	1.028	6
128	7	rs138415512	8	9737663	C	T	0.4264	4.29367e-09	5.87246	snoU13	13142	intergenic	1.173	7
128	46	rs13252210	8	9769543	A	G	0.2296	1.73581e-10	-6.38306	LINC00599	6666	intergenic	1.086	5
128	29	rs9650622	8	9804292	G	T	0.4384	2.42597e-13	7.32294	snoU13	14958	intergenic	0.157	7
128	2	rs570903	8	9828939	G	T	0.3419	3.38675e-09	5.91166	snoU13	39605	intergenic	5.452	NA
128	17	rs670044	8	9892529	A	C	0.326	2.86303e-08	5.54961	RP11-1E4.1	15465	intergenic	0.341	6
128	36	rs55836143	8	10100070	G	T	0.4553	4.4829e-09	5.86531	MSRA	0	intronic	0.387	6	*	*	*
128	17	rs2975681	8	10119277	T	G	0.3936	3.9257e-10	-6.25696	MSRA	0	intronic	3.825	NA	*	*	*
128	1	rs7816713	8	10186789	T	C	0.494	1.65663e-08	-5.6445	MSRA	0	intronic	0.752	7	*	*	*
128	33	rs13249929	8	10188617	G	A	0.3161	1.26297e-09	-6.07204	MSRA	0	intronic	4.353	6	*	*	*
128	7	rs10095190	8	10239612	C	G	0.4185	1.20849e-10	-6.43826	MSRA	0	intronic	1.421	7	*	*	*
128	35	rs4433149	8	10249268	T	A	0.4722	6.42146e-12	6.86997	MSRA	0	intronic	3.132	1f	*	*	*
128	16	rs12546887	8	10292876	C	T	0.4245	1.64622e-08	-5.64558	RP11-981G7.1	0	ncRNA exonic	0.018	7
128	3	rs6992818	8	10331209	G	C	0.3032	2.14615e-08	5.59979	RP11-981G7.2	865	upstream	1.238	1f
128	1	rs4841356	8	10334694	C	T	0.338	1.16292e-09	6.08527	RP11-981G7.2	0	ncRNA exonic	0.863	5
128	65	rs35386136	8	10334961	T	C	0.2306	2.35673e-08	-5.58354	RP11-981G7.2	0	ncRNA intronic	2.19	5
128	1	rs7815715	8	10384699	G	C	0.3449	2.55203e-09	-5.95809	PRSS51	0	ncRNA intronic	0.12	6
128	5	rs75681102	8	10414855	C	T	0.161	6.37485e-09	-5.80662	PRSS55	3178	intergenic	13.06	7		*	*
128	12	rs35186221	8	10423372	T	C	0.2604	1.0825e-10	-6.45496	PRSS55	11695	intergenic	0.89	3a		*	*
128	5	rs34092276	8	10438044	T	C	0.4195	2.26368e-12	7.01719	RP1L1	25814	intergenic	0.713	5	*	*	*
128	6	rs35702057	8	10458653	G	A	0.3728	5.60993e-09	5.82799	RP1L1	5205	intergenic	5.109	5	*	*	*
128	8	rs4354268	8	10465097	C	T	0.4891	5.11641e-13	7.22217	RP1L1	0	exonic	11.35	5	*	*	*
128	5	rs7018397	8	10471850	C	T	0.2863	2.99847e-12	6.9778	RP1L1	0	intronic	1.474	5	*	*	*
128	2	rs6999766	8	10478897	A	G	0.1173	6.82152e-09	5.79526	RP1L1	0	intronic	0.209	7	*	*	*
128	4	rs9329227	8	10482248	C	G	0.3936	7.85491e-10	6.14783	RP1L1	0	intronic	0.625	5	*	*	*
128	3	rs4484648	8	10483302	G	A	0.3668	9.38367e-12	-6.81565	RP1L1	0	intronic	6.29	5	*	*	*
128	20	rs4841401	8	10489592	G	C	0.3718	4.41402e-13	-7.24222	RP1L1	0	intronic	6.61	1f	*	*	*
128	1	rs7001281	8	10503046	C	G	0.492	1.10439e-10	6.45192	RP1L1	0	intronic	1.667	7	*	*	*
128	16	rs11250056	8	10525329	T	C	0.4682	1.88939e-12	-7.04241	RP1L1	0	downstream	2.451	6	*	*	*
128	6	rs58065122	8	10526186	G	A	0.4254	6.51866e-12	6.86783	RP1L1	0	intergenic	0.216	5	*	*	*
128	3	rs13275541	8	10541179	G	A	0.2555	7.80279e-10	-6.14889	RP1L1	0	intronic	3.04	5	*	*	*
128	1	rs7823200	8	10547758	A	C	0.4702	2.82092e-10	6.30831	RP1L1	0	intronic	2.771	5	*	*	*
128	87	rs79466810	8	10556785	C	T	0.2266	4.35754e-08	5.47571	RP1L1	0	intronic	2.743	5	*	*	*
128	1	rs7461950	8	10569428	C	A	0.495	1.71429e-11	6.72849	RP1L1	0	intergenic	0.007	6	*	*	*
128	24	rs4484649	8	10571491	C	A	0.4085	1.07501e-14	7.73006	RP1L1	1793	intergenic	3.197	4	*	*	*
128	6	rs60410697	8	10572617	T	C	0.3151	5.29653e-11	6.56236	RP1L1	2919	intergenic	1.4	5	*	*	*
128	15	rs13277080	8	10578972	T	C	0.4632	9.42445e-10	6.11886	SOX7	2305	intergenic	2.811	5	*	*	*
128	89	rs1986868	8	10598344	A	G	0.2545	8.32872e-12	6.83278	SOX7	0	ncRNA intronic	8.522	6	*	*	*
128	126	rs2409669	8	10623969	A	G	0.3976	2.03157e-17	8.49198	SOX7	0	ncRNA intronic	0.131	NA	*	*	*
128	42	rs7826189	8	10627860	G	A	0.4573	8.22528e-12	6.83457	SOX7	0	ncRNA intronic	1.674	5	*	*	*
128	1	rs28434571	8	10663287	T	G	0.325	2.02935e-08	5.60948	SOX7	0	intronic	0.397	4	*	*	*
128	1	rs13259648	8	10691004	G	T	0.2406	9.56849e-12	-6.81285	SOX7	0	intronic	0.271	7	*	*	*
128	58	rs2409676	8	10722058	T	C	0.4394	4.79956e-11	6.57703	RP11-177H2.2	18046	intergenic	1.971	NA
128	10	rs1367507	8	10730800	A	G	0.4751	1.36114e-14	7.69996	XKR6	22754	intergenic	9.778	7	*	*	*
128	21	rs1864585	8	10732905	A	G	0.2028	6.76358e-10	-6.17152	XKR6	20649	intergenic	3.414	7	*	*	*
128	1	rs11780136	8	10732970	G	C	0.2555	7.4635e-09	-5.78014	XKR6	20584	intergenic	4.204	5	*	*	*
128	1	rs1864587	8	10732992	G	A	0.494	4.88318e-09	-5.8511	XKR6	20562	intergenic	0.139	5	*	*	*
128	21	rs6984171	8	10734662	A	G	0.3797	2.1746e-15	7.93096	XKR6	18892	intergenic	2.125	5	*	*	*
128	150	rs10090444	8	10745469	C	G	0.4712	9.80651e-17	8.30711	XKR6	8085	intergenic	0.469	6	*	*	*
128	2	rs2898249	8	10745586	C	T	0.2942	1.25244e-08	-5.69243	XKR6	7968	intergenic	0.071	NA	*	*	*
128	13	rs1529598	8	10751709	C	T	0.2982	4.01152e-08	5.49034	XKR6	1845	intergenic	1.534	7	*	*	*
128	17	rs11250087	8	10771013	A	G	0.2157	2.22097e-09	5.98076	XKR6	0	intronic	1.011	5	*	*	*
128	12	rs10086521	8	10783769	T	C	0.3489	8.83083e-12	6.82438	XKR6	0	intronic	0.521	1f	*	*	*
128	10	rs73196840	8	10801658	A	C	0.3767	6.15631e-11	6.53989	XKR6	0	intronic	7.505	5	*	*	*
128	1	rs7813668	8	10804217	A	C	0.3241	1.43423e-10	6.41221	XKR6	0	intronic	1.797	5	*	*	*
128	5	rs28486007	8	10804346	G	A	0.2525	1.32176e-08	5.68323	XKR6	0	intronic	3.856	5	*	*	*
128	48	rs7821914	8	10805015	T	C	0.4314	1.73625e-12	7.05418	XKR6	0	intronic	3.386	1f	*	*	*
128	6	rs61581529	8	10817191	A	G	0.2604	2.82924e-08	5.55169	XKR6	0	intronic	0.266	5	*	*	*
128	1	rs4078186	8	10834431	A	G	0.3996	5.93385e-12	6.88123	XKR6	0	intronic	5.797	NA	*	*	*
128	1	rs4841470	8	10848725	T	C	0.4036	2.00303e-12	7.03427	XKR6	0	intronic	0.187	3a	*	*	*
128	7	rs10101292	8	10856474	T	C	0.3996	5.73696e-14	7.51395	XKR6	0	intronic	0.447	7	*	*	*
128	64	rs73196888	8	10875334	G	T	0.3489	1.83456e-08	5.62692	XKR6	0	intronic	0.239	5	*	*	*
128	20	rs10101901	8	10896099	C	T	0.2843	3.86855e-08	5.49675	XKR6	0	intronic	0.253	7	*	*	*
128	121	rs4841485	8	10909936	T	C	0.4364	6.37163e-16	-8.08199	XKR6	0	intronic	0.715	5	*	*	*
128	28	rs4407841	8	10921761	A	G	0.328	1.72335e-11	6.72773	XKR6	0	ncRNA intronic	11.23	4	*	*	*
128	3	rs4840543	8	10954994	A	T	0.34	3.53756e-09	-5.90448	XKR6	0	intronic	0.029	6	*	*	*
128	11	rs34891368	8	10956707	C	T	0.3857	3.07794e-13	-7.29094	XKR6	0	intronic	0.35	5	*	*	*
128	1	rs62488580	8	10963619	G	T	0.2276	4.1581e-08	-5.484	XKR6	0	ncRNA exonic	0.151	7	*	*	*
128	1	rs7018206	8	10964373	A	G	0.3569	7.6599e-10	6.15182	XKR6	0	intronic	0.264	5	*	*	*
128	67	rs10087081	8	10974917	C	T	0.4543	1.59877e-17	8.51976	XKR6	0	intronic	0.214	6	*	*	*
128	55	rs2409717	8	11010974	T	G	0.4463	3.92679e-15	7.85725	XKR6	0	intronic	7.035	7	*	*	*
128	106	rs11250119	8	11037034	G	A	0.4543	4.39372e-18	8.6681	XKR6	0	intronic	0.081	1f	*	*	*
128	84	rs6987059	8	11071057	A	G	0.4165	4.54645e-11	6.58508	AF131215.8	9876	intergenic	0.822	7
128	48	rs56237087	8	11086757	C	A	0.2932	5.71907e-10	6.19798	LINC00529	18377	intergenic	1.065	6
128	1	rs10092549	8	11089079	C	G	0.3986	2.58172e-14	7.61773	LINC00529	16055	intergenic	0.19	6
128	8	rs2736314	8	11089238	G	A	0.3658	2.20292e-11	6.6919	LINC00529	15896	intergenic	0.097	7
128	69	rs6601576	8	11100275	A	T	0.4095	3.93544e-18	8.68064	LINC00529	4859	intergenic	0.294	7
128	16	rs7012033	8	11107610	C	T	0.4215	4.54631e-13	7.23821	LINC00529	0	ncRNA intronic	1.407	7
128	47	rs2736374	8	11113828	T	C	0.4046	3.41609e-16	8.15765	LINC00529	0	ncRNA exonic	9.128	6
128	30	rs73205341	8	11123911	G	A	0.2435	1.25151e-08	5.69256	LINC00529	0	ncRNA intronic	6.221	6
128	1	rs17796285	8	11124455	G	C	0.3728	1.2673e-10	6.43104	LINC00529	0	ncRNA intronic	1.75	7
128	98	rs11784572	8	11174484	G	C	0.4016	3.36998e-10	-6.28073	MTMR9	0	ncRNA exonic	0.323	6	*	*	*
128	305	rs2572398	8	11178093	A	C	0.4523	3.69064e-21	-9.44105	MTMR9	0	ncRNA exonic	2.319	7	*	*	*
128	220	rs6995404	8	11182148	G	C	0.4652	8.10181e-13	-7.15942	MTMR9	0	ncRNA intronic	3.447	1f	*	*	*
128	80	rs56177149	8	11247298	G	A	0.3887	1.13868e-11	-6.78779	C8orf12	0	intronic	0.401	5	*	*	*
128	112	rs11250131	8	11251175	A	G	0.4881	3.35539e-12	-6.96197	C8orf12	0	intronic	0.986	6	*	*	*
128	74	rs34944514	8	11252425	C	A	0.4423	1.49845e-11	-6.74805	C8orf12	0	intronic	0.718	7	*	*	*
128	29	rs10090939	8	11253814	C	G	0.3698	6.82933e-11	6.52436	C8orf12	0	intronic	0.36	7	*	*	*
128	23	rs9969423	8	11255575	A	C	0.4891	3.22397e-12	6.9676	C8orf12	0	intronic	1.213	6	*	*	*
128	1	rs9644737	8	11269005	A	G	0.3042	2.01172e-08	-5.61099	C8orf12	0	intronic	1.224	4	*	*	*
128	8	rs7836059	8	11272164	G	A	0.4821	1.41755e-11	6.7561	C8orf12	0	intronic	2.672	4	*	*	*
128	1	rs2409764	8	11281273	A	G	0.4453	1.48944e-13	7.3881	C8orf12	0	UTR3	4.941	1f	*	*	*
128	5	rs11780980	8	11282893	C	T	0.1998	3.12447e-09	5.92492	C8orf12	0	intronic	0.204	4	*	*	*
128	2	rs12156009	8	11285219	A	C	0.4851	9.38082e-11	6.4766	C8orf12	0	intronic	3.201	5	*	*	*
128	7	rs10088942	8	11285368	A	G	0.2873	2.6088e-09	5.95449	C8orf12	0	intronic	5.828	5	*	*	*
128	17	rs10102600	8	11285384	C	T	0.16	1.65722e-08	5.64444	C8orf12	0	intronic	0.714	5	*	*	*
128	16	rs34281672	8	11309400	C	T	0.4185	1.88603e-11	6.71459	FAM167A	0	intronic	5.526	1f	*	*	*
128	8	rs35667120	8	11327015	G	A	0.3419	4.76742e-08	5.45977	FAM167A	0	intergenic	0.098	5	*	*	*
128	80	rs1531576	8	11338146	A	G	0.4175	4.32253e-16	8.12917	FAM167A	5921	intergenic	2.425	4	*	*	*
128	21	rs2618476	8	11352541	T	C	0.2505	1.90427e-09	-6.00577	BLK	0	intronic	6.645	1d	*	*	*
128	26	rs1585729	8	11360045	G	C	0.2982	2.41954e-08	-5.57897	BLK	0	intronic	1.196	7	*	*	*
128	33	rs2618451	8	11376266	T	C	0.3827	1.6763e-11	-6.73176	BLK	0	intronic	0.028	NA	*	*	*
128	3	rs2264306	8	11388449	G	A	0.331	1.23524e-09	6.0756	BLK	0	intronic	12.24	3a	*	*	*
128	26	rs17153419	8	11394233	A	G	0.2664	4.53214e-10	-6.2345	BLK	0	intronic	3.625	1f	*	*	*
128	8	rs2467519	8	11399011	T	C	0.4026	4.36201e-13	7.24383	BLK	0	intronic	0.181	NA	*	*	*
128	13	rs4841556	8	11411543	A	T	0.3569	3.31156e-08	5.52411	BLK	0	ncRNA intronic	4.846	2b	*	*	*
128	38	rs6988443	8	11416428	C	T	0.3529	5.53273e-15	7.81417	BLK	0	ncRNA exonic	2.832	4	*	*	*
128	19	rs13248757	8	11421321	T	C	0.2366	3.06945e-12	-6.97451	BLK	0	intronic	6.508	4	*	*	*
128	65	rs12549150	8	11422936	C	T	0.4473	1.64403e-16	-8.24555	BLK	822	downstream	6.434	3a	*	*	*
128	28	rs11250149	8	11439961	C	G	0.2913	4.03678e-18	-8.67775	LINC00208	1109	intergenic	0.238	6
128	52	rs2244894	8	11448659	G	C	0.3847	4.1676e-18	8.67412	LINC00208	9807	intergenic	4.266	5
128	39	rs35373084	8	11457248	T	C	0.494	4.45793e-14	-7.54689	LINC00208	18396	intergenic	0.726	NA
128	1	rs189337795	8	11459404	T	C	0.03082	3.47267e-09	-5.90753	LINC00208	20552	intergenic	0.432	6
128	38	rs13273172	8	11461111	A	G	0.4652	3.27127e-14	7.5871	LINC00208	22259	intergenic	0.311	6
128	5	rs4841572	8	11486714	A	C	0.4215	5.29978e-11	6.56226	GATA4	47753	intergenic	3.023	4	*	*	*
128	1	rs17808048	8	11490567	C	A	0.2594	7.59587e-09	5.77719	GATA4	43900	intergenic	8.508	3a	*	*	*
128	5	rs2253061	8	11497458	C	T	0.1223	2.07573e-08	5.60557	GATA4	37009	intergenic	0.882	5	*	*	*
128	10	rs10102524	8	11534907	A	G	0.4523	6.32811e-10	-6.18204	GATA4	0	intronic	0.168	4	*	*	*
128	31	rs34421088	8	11589042	A	G	0.497	1.66495e-11	6.73274	GATA4	0	intronic	6.452	7	*	*	*
128	3	rs2409814	8	11606152	C	G	0.4433	5.37608e-10	-6.20772	GATA4	0	intronic	1.853	5	*	*	*
128	3	rs10903343	8	11695872	T	C	0.4791	4.39836e-11	-6.59	FDFT1	0	intronic	3.259	3a	*		*
128	18	rs73546771	8	11743765	T	A	0.3121	1.69208e-09	6.02491	RP11-589N15.1	9593	intergenic	2.71	3a
128	133	rs1908814	8	11755055	C	A	0.4742	4.35562e-08	-5.47579	RP11-589N15.1	675	upstream	3.992	NA
128	213	rs75891118	8	11788030	C	T	0.4742	3.37971e-08	-5.52054	OR7E161P	957	upstream	1.189	7
128	2	rs76869453	8	11788131	T	C	0.2634	2.69927e-08	-5.5599	OR7E161P	1058	intergenic	2.267	6
128	92	rs7836456	8	11829175	T	G	0.4821	4.88808e-08	-5.45534	DEFB136	2270	intergenic	1.151	6	*	*	*
128	9	rs7836608	8	11829308	T	C	0.3082	1.09098e-09	-6.09549	DEFB136	2137	intergenic	0.198	7	*	*	*
128	2	rs10086500	8	11838932	A	G	0.3797	1.84718e-09	-6.01071	DEFB135	897	upstream	1.6	6
128	1	rs7835672	8	11856864	C	T	0.4284	1.38284e-08	-5.6755	RP11-481A20.4	0	ncRNA exonic	8.665	7
128	20	rs7829043	8	11860625	C	T	0.3797	1.34552e-08	-5.68018	RP11-481A20.10	283	downstream	2.282	7
128	26	rs4440593	8	11872239	C	A	0.4821	8.83293e-12	-6.82434	RP11-481A20.11	0	intronic	5.452	5	*
129	51	rs67204526	8	33547258	A	T	0.3429	1.21421e-08	5.69772	RP11-317N12.1	0	ncRNA intronic	0.006	6
129	154	rs12541362	8	33584661	A	T	0.3549	4.96237e-11	6.57206	RP11-317N12.1	0	ncRNA intronic	6.009	7
129	106	rs7012923	8	33630937	A	C	0.4702	9.90398e-09	5.73237	RP11-317N12.1	0	ncRNA intronic	2.003	6
129	182	rs72630922	8	33662401	G	A	0.4205	4.16382e-11	6.59813	RP11-317N12.1	0	ncRNA intronic	13.05	5
129	1	rs113353501	8	33679705	T	G	0.2266	2.06921e-08	5.60611	RP11-317N12.1	0	ncRNA intronic	9.326	7
130	99	rs78625579	8	53141607	T	G	0.1988	2.55902e-10	-6.32338	ST18	0	intronic	0.053	7	*		*
131	7	rs10504285	8	60021779	C	T	0.1421	4.70171e-08	5.46224	TOX	0	intronic	12.67	6	*	*	*
131	88	rs28670669	8	60182365	A	G	0.165	6.67881e-10	6.17352	SNORA51	132303	intergenic	5.647	6
132	2	rs13270607	8	64267543	A	G	0.04672	1.23111e-09	-6.07614	CTD-3046C4.1	29853	intergenic	4.823	4
132	52	rs1963904	8	65152805	G	A	0.2763	1.75227e-08	5.63483	RP11-32K4.1	0	ncRNA exonic	2.337	NA
132	7	rs298195	8	65240584	T	C	0.05666	3.01752e-08	-5.54042	RP11-32K4.1	0	ncRNA intronic	1.381	6
132	14	rs79637966	8	65414856	T	A	0.1014	1.21598e-08	5.69747	RP11-21C4.4	51936	intergenic	4.903	7
132	6	rs62519821	8	65464495	G	A	0.2058	2.26924e-09	5.97726	RP11-21C4.4	2297	intergenic	0.219	5
132	33	rs62519839	8	65497573	C	T	0.1481	6.63284e-15	7.79129	BHLHE22	1391	intergenic	11.71	5	*		*
132	60	rs17358602	8	65534898	T	C	0.2008	2.61502e-08	5.56544	CYP7B1	0	intronic	0.697	7	*		*
133	7	rs365903	8	81357631	T	A	0.1968	1.27043e-09	-6.07109	Y_RNA	39164	intergenic	0.594	5
133	52	rs7817124	8	81404008	G	C	0.2803	2.63697e-13	-7.31174	ZBTB10	0	intronic	1.801	5	*	*
133	4	rs7005666	8	81412967	G	C	0.1451	3.88076e-08	-5.49619	ZBTB10	0	intronic	1.439	7	*	*
134	193	rs10094978	8	91509054	C	T	0.3757	8.59005e-09	5.75645	LINC00534	0	ncRNA intronic	1.16	5
135	5	rs76861316	8	92967666	C	T	0.07952	4.04955e-09	-5.88216	RUNX1T1	0	UTR3	3.439	6	*		*
136	10	rs34061524	8	101929722	C	T	0.33	1.56307e-08	5.65449	YWHAZ	0	UTR3	0.133	3a			*
136	35	rs983583	8	101961910	T	C	0.4125	1.50328e-10	6.40504	YWHAZ	0	intronic	3.856	NA			*
137	35	rs7828386	8	112262496	C	T	0.06461	1.37321e-08	-5.6767	RP11-946L20.4	14063	intergenic	0.262	7
137	36	rs118145834	8	112563050	G	A	0.04871	3.26504e-11	-6.63409	RP11-1101K5.1	7847	intergenic	0.046	6
138	109	rs4319131	8	119947651	A	G	0.4483	2.00525e-08	5.61155	TNFRSF11B	0	intronic	1.981	5	*
139	18	rs4072917	8	143300279	G	A	0.4592	1.15941e-09	6.08576	TSNARE1	0	intronic	15.17	5	*	*
139	22	rs34819186	8	143363229	A	C	0.4573	7.04046e-14	7.48712	TSNARE1	0	intronic	0.001	5	*	*
140	454	rs10810396	9	15535211	A	T	0.4742	2.18852e-10	6.34749	FTH1P12	7529	intergenic	1.365	6
140	143	rs1169478	9	15895539	T	C	0.4006	6.43734e-11	-6.53322	CCDC171	0	intronic	7.339	5	*		*
140	30	rs1341729	9	15898228	C	T	0.2644	8.77876e-10	-6.13017	CCDC171	0	intronic	3.528	6	*		*
140	412	rs10810486	9	15943599	C	T	0.4195	1.59029e-08	5.65153	CCDC171	0	intronic	5.984	7	*		*
141	8	rs6475044	9	16355870	C	T	0.4881	4.90826e-08	5.4546	BNC2	53630	intergenic	17.73	7	*		*
142	2	rs12685518	9	16677496	C	G	0.2445	6.09696e-09	5.81408	BNC2	0	intronic	0.918	7	*		*
142	49	rs10756780	9	16697337	C	T	0.2296	3.02794e-08	-5.53981	BNC2	0	intronic	2.095	7	*		*
143	87	rs13300703	9	19691720	G	T	0.2127	3.12165e-08	5.53447	SLC24A2	0	intronic	0.123	6	*	*	*
143	34	rs7036637	9	19695638	G	C	0.3608	2.58617e-09	5.95592	SLC24A2	0	intronic	8.531	7	*	*	*
144	4	rs13286845	9	22934663	A	C	0.2346	1.01552e-09	6.10695	AL391117.1	18354	intergenic	5.752	5
145	10	rs10869253	9	71346430	C	T	0.4761	4.64572e-09	-5.85939	PIP5K1B	0	intronic	1.085	7		*
146	28	rs11138039	9	81667670	A	C	0.2654	1.88762e-08	5.622	KRT18P24	15185	intergenic	5.827	6
147	52	rs1332893	9	87250808	C	G	0.08847	2.25191e-08	-5.59144	RP11-361M4.1	31463	intergenic	1.831	7
148	25	rs11140867	9	87742127	A	G	0.4155	4.90188e-09	-5.85047	UBE2V1P10	32469	intergenic	2.659	6
148	22	rs1387927	9	87788048	A	G	0.4264	1.75346e-08	-5.63472	UBE2V1P10	13182	intergenic	2.357	NA
149	59	rs111270376	9	98199379	A	C	0.08449	2.91363e-08	5.54655	PTCH1	5882	intergenic	0.166	6	*
149	77	rs16909981	9	98313032	G	C	0.1282	6.94852e-10	6.16725	PTCH1	33692	intergenic	0.174	5	*
150	9	rs1409382	9	116538831	A	G	0.4781	3.2612e-09	-5.91788	AL157702.1	15806	intergenic	1.762	5
150	28	rs10981924	9	116546611	C	T	0.3449	1.27062e-11	-6.77195	AL157702.1	8026	intergenic	0.507	5
150	15	rs10759661	9	116620933	T	A	0.4513	3.14684e-08	-5.53307	RP11-534I8.1	7020	intergenic	1.118	5
151	3	rs13298363	9	126208975	C	T	0.2177	1.54425e-09	-6.03968	DENND1A	0	intronic	0.032	7	*	*	*
151	34	rs4836927	9	126241203	G	C	0.326	4.78331e-15	-7.83248	DENND1A	0	intronic	14.41	5	*	*	*
151	15	rs58605477	9	126247833	A	G	0.2207	2.5755e-10	6.32239	DENND1A	0	intronic	16.53	5	*	*	*
151	37	rs10818831	9	126312791	G	A	0.1948	3.93037e-08	5.49395	DENND1A	0	intronic	3.34	5	*	*	*
151	45	rs28661002	9	126335211	T	C	0.2694	5.65486e-09	5.82666	DENND1A	0	intronic	9.008	6	*	*	*
151	57	rs7020626	9	126338482	G	A	0.3847	2.91948e-11	6.65058	DENND1A	0	intronic	0.152	6	*	*	*
151	39	rs2536951	9	126646519	A	G	0.2664	4.23766e-08	5.48065	DENND1A	0	intronic	9.168	NA	*	*	*
151	28	rs3739827	9	126690157	G	A	0.1998	5.86051e-09	5.82069	DENND1A	0	intronic	7.164	4	*	*	*
152	88	rs214626	9	135718584	G	A	0.2028	2.45833e-08	-5.5762	AK8	0	intronic	2.282	NA	*
153	13	rs7869395	9	137976605	G	A	0.1918	4.52686e-08	5.46896	OLFM1	0	intronic	1.629	4	*
154	15	rs77641763	9	140265782	C	T	0.1372	6.43154e-09	-5.80513	EXD3	0	intronic	1.304	4
155	140	rs2398004	10	10028675	G	A	0.4771	7.22909e-11	6.51582	RP5-933E2.1	72009	intergenic	8.843	7
155	143	rs17147036	10	10061719	T	C	0.4175	1.44391e-11	6.75343	RP5-933E2.1	38965	intergenic	1.775	7
156	7	rs2463939	10	57408014	A	T	0.339	9.97213e-10	-6.10986	GAPDHP21	19086	intergenic	0.197	6
156	138	rs7911327	10	57459869	C	T	0.4851	1.61691e-08	-5.64867	GAPDHP21	31758	intergenic	0.687	5
157	57	rs60311363	10	61611686	A	G	0.4742	2.5281e-08	-5.57133	CCDC6	0	intronic	1.83	5	*
157	20	rs1171832	10	61667817	C	G	0.4692	3.37055e-09	5.91245	CCDC6	1402	intergenic	13.36	4	*
158	31	rs2393934	10	64645193	C	G	0.4513	3.05943e-08	-5.538	EGR2	0		0.598	7
158	3	rs77605912	10	64750787	G	A	0.09344	2.13325e-09	-5.98732	EGR2	71126	intergenic	1.132	6
159	15	rs2684723	10	66576137	A	C	0.3857	4.80735e-08	5.45829	ANXA2P3	9191	intergenic	1.467	6
159	44	rs17297194	10	66584118	T	C	0.09642	4.24494e-08	-5.48035	ANXA2P3	1210	intergenic	9.251	7
159	293	rs2933423	10	66664325	C	T	0.163	3.97601e-10	-6.25497	RP11-179K3.2	0	ncRNA intronic	0.327	7
160	148	rs10882025	10	93898727	G	A	0.3559	5.89849e-09	-5.81961	CPEB3	0	intronic	3.491	7	*	*	*
161	7	rs9630089	10	98968967	G	A	0.3857	5.07509e-12	6.90346	ARHGAP19-SLIT1	0	intronic	0.571	7	*		*
161	13	rs1253425	10	98971025	G	A	0.2505	1.82067e-11	-6.71973	ARHGAP19-SLIT1	0	intronic	2.242	NA	*		*
161	136	rs11189058	10	99001258	G	A	0.2982	9.94885e-19	8.83568	ARHGAP19-SLIT1	0	intronic	5.773	6	*		*
161	2	rs35717991	10	99078483	G	T	0.1113	2.11878e-10	-6.35248	FRAT1	538	upstream	5.853	4	*	*	*
161	8	rs1334891	10	99080871	G	T	0.3479	2.80252e-10	6.30932	FRAT1	0	UTR3	4.728	4	*	*	*
161	80	rs7901853	10	99082360	T	C	0.3489	1.13564e-16	8.28967	FRAT1	687	downstream	3.358	5	*	*	*
161	33	rs7070902	10	99096752	C	T	0.1799	2.93391e-14	-7.6012	RP11-452K12.4	0	ncRNA intronic	12.29	3a
161	24	rs7079477	10	99161831	C	G	0.2406	2.41642e-10	-6.33223	RP11-452K12.7	0	ncRNA intronic	2.467	6
161	10	rs2297666	10	99205686	A	G	0.3529	1.71316e-08	5.63872	EXOSC1	0	intronic	8.916	NA
162	172	rs11191442	10	104643596	T	A	0.2724	2.09686e-09	-5.99012	C10orf32-ASMT	0	intronic	1.816	6	*
163	215	rs1264757	10	116935665	T	C	0.2992	5.02377e-12	-6.90491	ATRNL1	0	intronic	1.356	7	*	*	*
163	13	rs2804155	10	117470138	G	A	0.2078	1.01608e-08	5.72802	ATRNL1	0	intronic	1.596	5	*	*	*
163	88	rs2907585	10	117614128	T	G	0.2525	4.64598e-10	-6.23062	ATRNL1	0	intronic	5.403	NA	*	*	*
164	6	rs6585468	10	119630558	G	A	0.3529	8.40095e-09	-5.76021	RP11-355F22.1	40528	intergenic	18.74	7
165	18	rs10749265	10	120253386	A	G	0.3529	1.0904e-08	-5.71603	AL356865.2	52219	intergenic	4.313	5
166	50	rs902627	10	134018001	G	A	0.4821	4.26597e-08	5.47947	DPYSL4	0	intronic	0.075	1f	*		*
166	8	rs1038804	10	134026447	T	C	0.3022	6.28486e-09	5.809	STK32C	0	intronic	5.431	5	*	*	*
167	1	rs61869029	11	1472204	G	A	0.1968	2.7412e-08	5.55721	BRSK2	0	intronic	2.32	4			*
168	26	rs3901919	11	13237023	C	A	0.495	1.22517e-08	-5.69619	ARNTL	61175	intergenic	0.093	2b
168	15	rs10082688	11	13266951	C	T	0.4622	4.09302e-08	-5.48679	ARNTL	31247	intergenic	0.164	7
169	29	rs1000565	11	16474017	A	G	0.4066	3.8399e-08	-5.49806	SOX6	0	intronic	5.255	NA	*		*
170	5	rs4757587	11	17760904	C	T	0.161	2.64056e-08	5.56374	KCNC1	0	intronic	11.91	5
171	41	rs2049045	11	27694241	G	C	0.1909	3.87155e-08	5.49661	BDNF-AS	0	ncRNA intronic	5.212	5
172	161	rs10767734	11	28642381	C	T	0.3698	1.67995e-08	5.64209	RP11-960D24.1	58348	intergenic	15	5
172	1	rs1344299	11	28683234	C	A	0.2028	3.05927e-09	-5.92839	RP11-960D24.1	17495	intergenic	0.656	7
172	106	rs10767744	11	28707675	T	C	0.4046	9.67044e-10	-6.11475	RP11-960D24.1	2658	intergenic	8.037	7
172	3	rs75261174	11	28715284	G	C	0.05865	1.03165e-08	5.72544	RP11-115J23.1	8877	intergenic	0.818	7
172	6	rs10835395	11	28741136	A	C	0.4433	8.95902e-09	-5.74934	RP11-115J23.1	0	ncRNA intronic	5.771	6
172	42	rs10835398	11	28759826	C	A	0.4483	2.80764e-11	-6.65632	RP11-115J23.1	0	ncRNA intronic	2.427	6
172	21	rs35398452	11	28766005	C	A	0.2584	1.27921e-09	-6.06999	RP11-115J23.1	0	ncRNA intronic	0.631	7
172	2	rs143312104	11	28809602	C	T	0.03479	3.78664e-08	5.50052	RP11-115J23.1	0	ncRNA intronic	2.225	5
172	1	rs12806057	11	28814506	T	G	0.163	4.29943e-11	-6.59338	RP11-115J23.1	0	ncRNA intronic	2.8	6
172	2	rs4576809	11	28926162	G	A	0.08549	1.39197e-11	-6.75874	RP11-115J23.1	0	ncRNA intronic	1.254	7
172	34	rs2939230	11	28965087	G	C	0.0666	2.10839e-09	5.98923	RP11-115J23.1	0	ncRNA intronic	0.863	6
172	97	rs12788799	11	28967031	T	G	0.1561	8.6403e-12	-6.82751	RP11-115J23.1	0	ncRNA intronic	2.894	7
172	218	rs7126178	11	29016502	G	A	0.4404	6.10955e-11	6.54103	RP11-115J23.1	0	ncRNA intronic	0.868	5
172	5	rs145860486	11	29092811	C	A	0.03777	4.35687e-08	5.47574	RP11-115J23.1	7442	intergenic	3.966	6
173	3	rs573434	11	30420584	C	T	0.08946	2.04588e-08	-5.60808	MPPED2	0	intronic	1.83	NA	*		*
173	33	rs676105	11	30443688	T	C	0.2932	3.65745e-08	-5.50664	MPPED2	0	intronic	5.331	NA	*		*
173	30	rs704660	11	30447998	C	T	0.4006	2.62978e-11	-6.66594	MPPED2	0	ncRNA intronic	0.021	NA	*		*
173	7	rs546240	11	30533622	C	T	0.4085	4.19477e-09	5.87632	MPPED2	0	intronic	0.614	NA	*		*
173	3	rs10835690	11	30620262	T	A	0.2147	3.72972e-08	-5.5032	RP5-1024C24.1	0	ncRNA intronic	0.678	6
173	36	rs7939127	11	30685132	G	C	0.2773	1.04673e-13	-7.43487	RP5-1024C24.1	33076	intergenic	6.545	5
173	56	rs7929807	11	30686245	T	C	0.4851	2.61059e-09	-5.95438	RP5-1024C24.1	34189	intergenic	4.263	6
173	45	rs11031190	11	30760859	T	C	0.3201	5.0548e-11	-6.56931	DCDC1	91056	intergenic	6.798	7
174	17	rs1381582	11	41055411	T	C	0.4095	4.93672e-08	5.45357	LRRC4C	0	intronic	10.07	NA	*		*
174	6	rs355219	11	41066106	A	G	0.3141	3.75102e-09	5.89481	LRRC4C	0	intronic	6.605	NA	*		*
175	35	rs884668	11	45949201	C	T	0.2922	2.34262e-09	-5.97207	GYLTL1B	0	intronic	0.202	NA	*	*
175	27	rs56852527	11	46048384	C	T	0.2187	2.98716e-10	6.29944	PHF21A	0	intronic	11.29	4			*
175	6	rs4756051	11	46055904	C	G	0.1928	4.69305e-08	5.46256	PHF21A	0	intronic	0.341	5			*
176	2	rs182187235	11	57203384	C	T	0.0328	8.5431e-09	-5.75738	SLC43A3	8330	intergenic	5.454	6
176	12	rs141840109	11	57458135	C	T	0.02286	2.54567e-09	-5.9585	ZDHHC5	0	intronic	9.188	6
177	49	rs1860368	11	63994692	T	C	0.3181	1.99174e-08	5.61272	NUDT22	0	intronic	6.27	NA	*	*	*
178	84	rs10896113	11	66117111	C	T	0.2455	3.1553e-13	7.2876	RP11-867G23.8	0	intronic	0.515	6	*
178	77	rs4930366	11	66176156	C	T	0.34	3.6115e-11	-6.6192	RP11-867G23.10	472	upstream	10.89	4
178	1	rs7947391	11	66186882	A	G	0.4225	5.8506e-11	-6.5475	NPAS4	1592	intergenic	8.759	5	*	*	*
178	19	rs11227485	11	66215423	C	T	0.2982	2.08459e-08	5.60483	MRPL11	0	intergenic	0.176	6	*	*	*
178	42	rs9971487	11	66666996	T	C	0.2664	4.43429e-11	6.58879	PC	0	intronic	3.421	6
179	224	rs34591112	11	104683017	C	T	0.2197	9.41398e-09	-5.74096	RP11-693N9.1	60973	intergenic	4.303	7
180	4	rs4938247	11	116139400	C	G	0.2753	8.44214e-12	-6.83084	snoU13	51660	intergenic	3.151	5
181	65	rs2159102	12	2288945	T	A	0.3797	1.17949e-09	-6.08301	CACNA1C	0	intronic	0.668	5	*		*
181	2	rs2238051	12	2307175	C	A	0.4115	1.03271e-09	-6.10427	CACNA1C	0	intronic	11.99	3a	*		*
181	93	rs2239033	12	2337746	C	A	0.4115	1.37191e-13	-7.39902	CACNA1C	0	intronic	0.187	5	*		*
181	92	rs11062170	12	2348844	G	C	0.3141	5.61586e-09	-5.82781	CACNA1C	0	intronic	10.99	5	*		*
181	7	rs882195	12	2350401	G	C	0.4215	6.61531e-10	-6.17502	CACNA1C	0	intronic	0.64	5	*		*
181	1	rs882193	12	2350620	G	A	0.3787	2.8596e-08	5.54982	CACNA1C	0	intronic	1.718	NA	*		*
182	8	rs1806197	12	13734261	T	G	0.4791	1.64084e-08	5.64615	GRIN2B	0	intronic	4.506	4	*		*
182	33	rs1805508	12	13749831	C	G	0.3608	6.88927e-12	-6.85993	GRIN2B	0	intronic	2.016	7	*		*
183	56	rs10841125	12	19107816	C	G	0.4016	4.79213e-08	5.45885	RPL7P6	134157	intergenic	2.735	6
184	31	rs2291436	12	24714667	G	A	0.4394	6.74732e-10	-6.1719	RP11-444D3.1	0	ncRNA intronic	9.385	2b
185	36	rs7358607	12	60260996	T	C	0.497	3.9198e-09	-5.88754	RP11-813P10.2	54638	intergenic	3.666	5
185	50	rs10877378	12	60390320	A	G	0.2455	3.12995e-09	5.92463	AC091517.1	30231	intergenic	1.117	7
185	206	rs1119988	12	60787165	T	C	0.4294	2.07285e-10	-6.35584	RP11-154D9.1	25598	intergenic	0.997	7
185	80	rs17123837	12	60862212	T	A	0.2306	2.42611e-10	-6.33161	RP11-154D9.1	49137	intergenic	2.529	7
185	120	rs7300615	12	60900107	T	C	0.4612	4.30663e-12	-6.92673	RP11-154D9.1	87032	intergenic	2.014	7
186	108	rs11175761	12	65817320	C	G	0.3509	5.24312e-09	5.83926	MSRB3	0	intronic	0.229	7	*
187	38	rs17726783	12	72720012	C	T	0.4245	2.6367e-08	5.56399	TRHDE	0	intronic	0.659	5	*
188	48	rs4762368	12	97555796	C	T	0.1938	4.22436e-08	5.48121	RP11-541G9.1	0	ncRNA intronic	2.236	5
189	8	rs77614593	12	102447862	T	C	0.07952	7.03722e-09	-5.79004	CCDC53	0	intronic	4.237	6	*
189	177	rs11111196	12	102575625	T	A	0.2018	1.56906e-13	-7.38117	PARPBP	0	intronic	5.006	7	*
189	94	rs5742694	12	102799236	C	A	0.2276	4.85239e-08	5.45664	IGF1	0	intronic	1.048	NA	*
189	78	rs17882461	12	102863979	A	T	0.2127	9.20634e-10	-6.1226	IGF1	0	intronic	17.54	6	*
189	65	rs17797222	12	102913946	A	G	0.1918	1.0709e-08	-5.7191	RP11-210L7.1	6512	intergenic	4.433	5
190	18	rs11066779	12	114271630	C	G	0.2515	3.17921e-08	-5.53127	RBM19	0	intronic	1.147	7	*
190	12	rs759905	12	114282277	C	T	0.3449	1.16895e-09	6.08444	RBM19	0	intronic	1.524	NA	*
191	35	rs326391	12	125806227	C	T	0.3449	2.27588e-08	5.5896	TMEM132B	0	intergenic	1.224	7
192	1	rs9578192	13	31254866	A	G	0.4463	3.60626e-08	-5.50912	USPL1	21179	intergenic	1.169	7
193	20	rs1927860	13	54066896	A	C	0.4046	4.63468e-10	-6.231	AL450423.1	124804	intergenic	4.529	7
193	1	rs7326131	13	54132911	A	T	0.3191	1.64899e-08	-5.6453	AL450423.1	190819	intergenic	0.032	7
193	31	rs9596839	13	54264395	G	A	0.2992	4.00579e-08	-5.4906	LINC00558	125158	intergenic	5.294	6
194	468	rs9597195	13	56079430	G	A	0.2008	1.50929e-08	5.6605	MIR5007	330746	intergenic	4.889	6
195	30	rs9538150	13	59215708	T	C	0.2763	7.21716e-09	5.78579	DNAJA1P1	109472	intergenic	1.13	5
195	53	rs2153515	13	59483583	A	G	0.2614	3.41759e-08	-5.51857	HMGN2P39	100882	intergenic	4.514	NA
196	231	rs423113	13	62864470	A	G	0.4612	3.10046e-09	5.92619	LINC01074	30967	intergenic	1.643	7
196	8	rs4310750	13	62912083	C	T	0.2972	3.57974e-10	6.27133	LINC00459	9116	intergenic	4.927	5
197	9	rs563692	13	80912101	T	C	0.3539	1.5576e-10	6.39963	SPRY2	0	intronic	8.583	NA	*
197	3	rs524278	13	80918117	T	G	0.2654	1.74218e-09	6.02019	SPRY2	3030	intergenic	3.211	5	*
198	16	rs7337720	13	94205582	G	A	0.3956	1.60585e-09	-6.03336	GPC6	0	intronic	0.526	7	*
199	7	rs4772079	13	99090837	G	C	0.3936	1.18441e-09	6.08234	FARP1	0	intronic	0.431	5			*
199	2	rs9517304	13	99096622	A	G	0.4911	2.36426e-08	-5.58299	FARP1	0	intronic	1.408	4			*
199	4	rs9556958	13	99100046	C	T	0.4781	1.90356e-12	7.04137	FARP1	0	intronic	4.201	7			*
199	2	rs3783006	13	99111209	G	C	0.4245	1.35972e-08	-5.67839	STK24	0	intronic	0.524	5	*	*	*
199	78	rs9584855	13	99119000	T	G	0.2684	1.32065e-10	-6.42478	STK24	0	intronic	0.504	4	*	*	*
199	9	rs9513435	13	99160334	C	G	0.3688	2.36595e-10	6.33548	STK24	0	intronic	0.395	7	*	*	*
199	43	rs9556974	13	99216302	G	C	0.3509	1.25656e-11	6.77355	STK24	0	intronic	0.008	3a	*	*	*
199	4	rs9584870	13	99245866	T	C	0.3618	8.18964e-11	-6.49708	STK24-AS1	14781	intergenic	4.071	5
200	11	rs17114622	14	29677875	G	A	0.3857	4.29382e-09	5.87246	RP11-562L8.1	56155	intergenic	0.817	6
200	9	rs10145644	14	29715515	A	T	0.3479	1.6239e-08	5.64793	RP11-562L8.1	18515	intergenic	2.274	7
201	11	rs2150544	14	32446249	G	A	0.4682	2.26879e-08	-5.59015	RP11-187E13.1	26660	intergenic	1.079	5
202	142	rs55798627	14	42727734	A	G	0.336	3.22684e-11	-6.63583	RP11-313C4.1	1199	intergenic	1.391	7
202	5	rs8009038	14	42731726	C	T	0.4662	5.11259e-10	-6.21561	RP11-313C4.1	0	ncRNA intronic	1.622	6
202	122	rs10144457	14	42865617	G	A	0.3171	3.00729e-09	-5.9312	CTD-2307P3.1	0	ncRNA intronic	3.017	7
203	126	rs4436712	14	60808002	G	T	0.4056	3.07658e-08	-5.53702	CTD-2568P8.1	17376	intergenic	0.65	7
204	142	rs2238199	14	72799003	C	A	0.4423	4.63791e-11	-6.58212	RGS6	0	intronic	0.405	NA	*	*	*
204	98	rs10149207	14	72837934	A	G	0.328	4.16153e-09	-5.87764	RGS6	0	intronic	12.06	7	*	*	*
204	41	rs2239221	14	72852109	T	G	0.4125	5.57302e-10	-6.20206	RGS6	0	intronic	2.729	NA	*	*	*
205	166	rs61992500	14	79562095	C	T	0.3986	3.70524e-08	-5.50435	NRXN3	0	intronic	1.285	7	*	*	*
205	3	rs59502714	14	79581400	G	C	0.167	5.31434e-09	5.83702	NRXN3	0	intronic	0.97	7	*	*	*
206	18	rs113353165	14	89865300	C	T	0.1928	1.01602e-09	6.10687	FOXN3	0	intronic	5.111	7	*
206	11	rs3783845	14	89867481	C	T	0.2982	1.83544e-08	5.62683	FOXN3	0	ncRNA intronic	0.697	NA	*
207	38	rs9323955	14	97294935	A	G	0.4404	6.38129e-09	5.80644	VRK1	0	intronic	4.998	6	*	*
208	10	rs74078208	14	98499682	T	C	0.3618	3.88956e-09	-5.88883	RP11-61O1.1	34894	intergenic	4.791	7
208	104	rs1381287	14	98597552	C	T	0.495	4.97358e-15	-7.82758	RP11-61O1.1	0	ncRNA intronic	0.927	NA
208	103	rs1381286	14	98597582	C	G	0.2217	1.07981e-09	-6.09714	RP11-61O1.1	0	ncRNA intronic	0.894	6
208	115	rs9323991	14	98610766	A	C	0.4026	1.32873e-13	-7.40326	RP11-61O1.1	0	ncRNA intronic	2.461	5
208	8	rs1963510	14	98647033	A	G	0.4891	8.59693e-12	-6.82823	RP11-61O1.1	0	ncRNA intronic	1.796	6
208	27	rs76284431	14	98690923	T	A	0.164	3.49893e-08	-5.51444	RP11-61O1.1	19442	intergenic	9.748	6
209	14	rs58948914	14	99536354	C	T	0.05368	1.88305e-08	5.62242	AL162151.4	88398	intergenic	8.394	5
210	81	rs12882130	14	103878774	C	G	0.3837	8.07682e-09	-5.76685	MARK3	0	ncRNA exonic	13.78	5	*	*	*
210	125	rs12891288	14	103999750	C	T	0.2704	1.85793e-08	-5.62474	TRMT61A	0	intronic	4.23	5	*	*	*
210	12	rs10138768	14	104190527	A	G	0.4076	2.60815e-08	-5.56589	ZFYVE21	0	intronic	0.146	2b	*	*
210	183	rs12879529	14	104307554	G	A	0.3052	1.25568e-10	-6.43245	PPP1R13B	0	intronic	2.058	7	*	*
210	3	rs10129899	14	104330432	C	A	0.4453	3.44885e-08	5.51697	CTD-2134A5.4	0	ncRNA intronic	0.37	6
211	5	rs3922613	15	27682831	T	C	0.3181	3.86874e-09	-5.88971	GABRG3	0	intronic	0.089	NA
211	1	rs62003775	15	27695709	A	G	0.2117	4.37219e-10	-6.24013	GABRG3	0	intronic	3.665	6
212	75	rs11070529	15	46803840	T	C	0.493	1.00332e-08	5.73017	RNU6-1014P	149015	intergenic	0.706	6
213	54	rs35314638	15	47477146	G	C	0.1849	3.9302e-08	-5.49396	SEMA6D	0	intronic	10.07	4	*		*
214	56	rs1435741	15	47935843	G	A	0.4274	3.31417e-09	-5.91523	SEMA6D	0	intronic	0.294	NA	*		*
215	91	rs34953385	15	73513596	A	G	0.3638	3.8099e-09	-5.89224	NEO1	0	intronic	2.555	7	*	*	*
216	26	rs11574488	15	73999379	T	A	0.4632	2.7554e-08	-5.55631	CD276	0	intronic	7.217	7
216	14	rs1038093	15	74012409	T	C	0.3946	2.51897e-09	5.96022	CD276	5549	intergenic	6.376	5
216	18	rs7164399	15	74012895	C	T	0.325	1.9239e-10	-6.36729	CD276	6035	intergenic	4.625	5
217	13	rs7167767	15	81025755	G	A	0.334	2.48679e-08	-5.57419	ABHD17C	0	intronic	3.216	3a	*
218	45	rs35177742	15	88142193	A	G	0.4632	1.33911e-08	-5.681	RP11-648K4.2	0	ncRNA intronic	3.338	6
218	32	rs11854420	15	88256014	A	T	0.2644	1.45592e-08	5.66668	RP11-648K4.2	8930	intergenic	2.607	6
219	9	rs4702	15	91426560	G	A	0.4374	9.91783e-11	6.4682	FURIN	0	UTR3	17.36	5	*		*
219	18	rs2521501	15	91437388	A	T	0.3191	8.21987e-09	5.76388	FES	0	intronic	8.775	5	*	*	*
220	11	rs72762188	15	96009883	A	G	0.1769	4.19332e-09	5.87638	LINC00924	0	ncRNA intronic	1.756	6
221	29	rs10163350	16	7349994	T	G	0.2445	3.60485e-08	-5.50919	RBFOX1	0	intronic	3.411	6	*		*
221	28	rs4479249	16	7360132	T	C	0.169	1.83266e-11	6.71877	RBFOX1	0	intronic	0.038	6	*		*
221	25	rs6500947	16	7366369	G	C	0.2773	3.86093e-10	6.25955	RBFOX1	0	intronic	0.066	5	*		*
222	69	rs1448248	16	10215701	T	G	0.09742	1.89443e-09	-6.00661	GRIN2A	0	intronic	13.22	4	*	*	*
222	9	rs55905124	16	10215934	G	A	0.3231	1.938e-09	-6.00292	GRIN2A	0	intronic	5.601	5	*	*	*
222	5	rs61364437	16	10219285	A	G	0.1909	2.78523e-09	5.94378	GRIN2A	0	intronic	1.631	7	*	*	*
222	4	rs34406060	16	10271246	C	A	0.02087	5.24835e-09	5.8391	GRIN2A	0	intronic	6.246	6	*	*	*
222	72	rs16957102	16	10285629	T	C	0.1113	4.1639e-11	6.59813	GRIN2A	9017	intergenic	7.573	6	*	*	*
223	18	rs9922316	16	23909952	T	G	0.1899	3.13012e-09	-5.92462	PRKCB	0	intronic	3.181	6	*
224	9	rs497523	16	28577931	T	C	0.4076	1.49274e-09	-6.04514	CCDC101	0	intronic	2.441	NA
224	33	rs28888764	16	28829228	A	G	0.3897	8.83138e-13	7.14759	RP11-1348G14.4	78	downstream	2.913	7
224	108	rs6565259	16	28898793	T	C	0.3131	7.4068e-11	6.51218	ATP2A1	0	exonic	0.166	6	*	*
225	2	rs11648675	16	29780731	T	C	0.3559	3.48326e-08	-5.51523	ZG16	8829	intergenic	2.544	6
225	2	rs2071390	16	30081367	G	T	0.1561	6.44777e-09	5.80471	ALDOA	0	exonic	0.312	4		*
226	56	rs34694866	16	50943195	T	A	0.2753	3.45944e-10	6.27665	RP11-883G14.1	8232	intergenic	0.339	5
227	7	rs12929827	16	51452817	T	G	0.3032	2.34243e-08	5.5846	RP11-437L7.1	62373	intergenic	2.212	6
227	12	rs11859314	16	51455794	G	A	0.2555	7.75229e-09	5.77376	RP11-437L7.1	65350	intergenic	2.716	7
228	11	rs1582319	16	52091350	T	C	0.2087	2.59717e-08	-5.56663	C16orf97	0	intronic	0.832	7	*		*
228	48	rs1592484	16	52091849	G	C	0.4076	1.3608e-09	-6.06005	C16orf97	0	intronic	0.447	5	*		*
228	31	rs17201148	16	52129102	A	G	0.3867	5.21657e-11	-6.56462	RP11-152O14.1	0	ncRNA intronic	6.166	6
228	66	rs2540755	16	52216608	G	A	0.3241	5.47249e-09	-5.83213	RP11-142G1.3	15315	intergenic	6.861	NA
229	1	rs17260689	16	54546813	C	T	0.2823	6.04428e-10	6.18927	AC079412.1	36401	intergenic	19.9	5
230	21	rs1319995	16	61651391	G	C	0.4155	1.71882e-14	-7.67008	CDH8	29754	intergenic	1.418	5	*	*	*
230	35	rs16963698	16	61658014	A	G	0.4672	2.85338e-13	-7.30114	CDH8	23131	intergenic	1.075	7	*	*	*
230	11	rs6498802	16	61668912	A	C	0.327	1.76143e-09	-6.01841	CDH8	12233	intergenic	3.043	7	*	*	*
230	13	rs4784148	16	61704650	T	C	0.3221	3.03959e-08	-5.53914	CDH8	0	intronic	0.869	7	*	*	*
230	103	rs62050469	16	61714560	C	T	0.159	2.21853e-11	-6.69086	CDH8	0	intronic	1.475	6	*	*	*
230	4	rs117167357	16	61835295	A	T	0.06859	2.87552e-08	-5.54885	CDH8	0	intronic	1.571	5	*	*	*
231	55	rs1018910	16	71278468	A	G	0.2505	1.84801e-09	-6.01063	HYDIN	13842	intergenic	4.96	NA		*	*
231	21	rs2356414	16	71378301	C	T	0.2744	1.27153e-08	-5.68985	AC106736.1	13098	intergenic	10.15	NA
231	12	rs891124	16	71440756	C	T	0.2545	3.31126e-09	-5.91537	RP11-510M2.1	3586	intergenic	0.637	NA
231	4	rs7192890	16	71452475	C	T	0.4543	2.17922e-08	-5.59714	RP11-510M2.1	0	ncRNA intronic	0.339	7
231	156	rs12051506	16	71691586	C	T	0.326	1.44166e-08	5.66837	PHLPP2	0	ncRNA intronic	0.37	7	*	*	*
231	17	rs11642001	16	71899586	G	A	0.1899	6.45838e-09	5.80443	ATXN1L	0	intronic	0.474	7		*
232	29	rs8066604	17	1237482	C	T	0.4205	3.02281e-09	5.93035	YWHAE	10083	intergenic	0.887	7	*
232	2	rs4790508	17	1238861	C	A	0.3072	1.7856e-08	5.63159	YWHAE	8704	intergenic	0.527	NA	*
233	16	rs8080657	17	11196531	A	G	0.4394	2.69517e-11	-6.66233	SHISA6	0	intronic	0.274	7	*
233	40	rs62063465	17	11211820	G	A	0.3847	1.15812e-08	-5.70578	SHISA6	0	intronic	3.121	7	*
234	209	rs2301651	17	15928600	G	C	0.4682	2.9829e-09	-5.93254	TTC19	0	intronic	0.206	4	*
234	261	rs178818	17	16091694	A	G	0.4523	2.42608e-12	-7.0075	NCOR1	0	intronic	5.091	NA	*	*	*
234	40	rs62074164	17	16150158	C	A	0.3946	2.36176e-08	-5.58317	PIGL	0	intronic	1.92	7	*	*	*
234	208	rs11650283	17	16239832	A	C	0.493	6.1254e-15	-7.80134	PIGL	0	intronic	10.4	6	*	*	*
235	2	rs112178027	17	27564013	C	T	0.1938	5.54543e-10	-6.20284	CRYBA1	9867	intergenic	7.033	5			*
236	5	rs72809854	17	28879141	G	A	0.09443	5.61143e-09	5.82795	RP11-218M11.3	933	upstream	0.152	5
236	6	rs116945456	17	28964465	A	G	0.1123	1.56374e-09	6.03765	AC005562.1	0	ncRNA exonic	3.589	6
236	11	rs112417609	17	29339909	G	A	0.08748	7.97311e-13	7.16162	RP11-848P1.9	0	ncRNA intronic	4.796	2b
236	219	rs2269856	17	29482701	C	T	0.2674	1.1166e-18	-8.82278	NF1	0	intronic	7.145	NA	*	*	*
236	25	rs11080149	17	29623288	C	T	0.1054	6.1717e-19	8.8889	NF1	0	exonic	17.13	NA	*	*	*
236	5	rs148378911	17	29707369	T	C	0.03877	1.27916e-10	6.42963	NF1	0	intronic	2.914	7	*	*	*
236	264	rs2854330	17	29710763	T	G	0.3787	1.96753e-12	-7.03677	NF1	1628	intergenic	7.737	4	*	*	*
236	2	rs9912298	17	29735752	A	C	0.2276	4.44677e-09	5.86665	RAB11FIP4	0	intronic	0.241	5	*	*
236	6	rs6505239	17	29738071	A	G	0.1262	4.72389e-11	-6.57939	RAB11FIP4	0	intronic	0.109	7	*	*
236	6	rs7502871	17	29740339	A	G	0.1909	2.5258e-09	-5.95978	RAB11FIP4	0	intronic	0.426	4	*	*
237	10	rs11653093	17	35547802	C	T	0.4831	5.54942e-09	5.8298	ACACA	0	intronic	0.236	5	*
238	69	rs9890390	17	50573278	G	A	0.339	5.05781e-09	-5.84526	RP11-429O1.1	0	ncRNA intronic	2.333	5
239	93	rs72841389	17	61437939	A	G	0.2048	1.1788e-12	7.10783	TANC2	0	intronic	4.834	7	*
240	62	rs59029091	17	65080762	G	C	0.3161	7.90235e-09	-5.77053	HELZ	0	intronic	1.401	7
241	45	rs9894289	17	69981404	G	C	0.3887	9.54248e-09	5.73867	AC005152.3	36587	intergenic	2.504	5
242	28	rs8078436	17	71895769	C	T	0.4245	9.56444e-10	6.11652	CTD-2582D11.1	0	ncRNA intronic	1.347	7
243	5	rs2587505	17	77784268	T	C	0.3966	7.95842e-09	5.76934	AC100791.2	209	upstream	13.94	NA
244	40	rs4239453	18	25413480	C	T	0.2584	4.49075e-08	-5.47038	CDH2	117449	intergenic	0.221	7			*
245	57	rs17678776	18	26170337	T	A	0.1392	4.69723e-08	-5.46241	ARIH2P1	61358	intergenic	6.05	6
246	263	rs142099109	18	34656360	G	T	0.1988	2.76068e-08	-5.55598	KIAA1328	0	intronic	0.615	6	*	*	*
246	106	rs2586785	18	34755673	A	G	0.335	3.0441e-08	-5.53888	KIAA1328	0	intronic	9.868	NA	*	*	*
247	29	rs325358	18	38334884	G	A	0.2773	1.49835e-08	5.66175	RNU7-145P	282037	intergenic	2.878	3a
248	7	rs9944845	18	42487993	A	G	0.4016	4.11775e-08	-5.48573	SETBP1	0	intronic	0.664	7	*	*	*
249	45	rs8087654	18	52871764	G	A	0.4533	3.78947e-10	6.26246	TCF4	17797	intergenic	0.779	7	*	*	*
249	31	rs61043970	18	52881622	T	G	0.332	6.63719e-11	6.52864	TCF4	7939	intergenic	0.846	6	*	*	*
249	33	rs1261073	18	52907820	A	C	0.4165	5.95799e-11	6.54479	TCF4	0	intronic	0.612	5	*	*	*
249	29	rs11664992	18	52924348	T	C	0.2992	1.34927e-10	6.42151	TCF4	0	intronic	3.565	4	*	*	*
249	19	rs893946	18	52982458	C	T	0.3469	1.53645e-13	7.38397	TCF4	0	intronic	1.223	7	*	*	*
249	11	rs1788030	18	53045198	C	T	0.4791	2.39139e-09	5.96871	TCF4	0	intronic	2.931	NA	*	*	*
249	42	rs2919451	18	53084300	C	T	0.3837	8.31468e-15	7.76269	TCF4	0	intronic	17.74	NA	*	*	*
249	7	rs72926972	18	53085127	C	A	0.06759	3.68648e-08	5.50525	TCF4	0	intronic	0.613	4	*	*	*
249	33	rs4524013	18	53096708	T	C	0.2654	5.97848e-10	6.191	TCF4	0	intronic	6.764	5	*	*	*
249	5	rs9957668	18	53177670	T	C	0.3479	1.22306e-09	6.07719	TCF4	0	intronic	1.155	4	*	*	*
249	8	rs67387556	18	53178061	G	A	0.2306	2.21708e-13	7.33501	TCF4	0	intronic	18.45	4	*	*	*
249	1	rs624244	18	53183396	G	A	0.3608	3.06694e-08	5.53757	TCF4	0	intronic	0.476	4	*	*	*
249	9	rs28525036	18	53425751	A	C	0.1839	5.36554e-10	6.20802	RP11-397A16.1	0	ncRNA intronic	2.625	6
249	3	rs72932563	18	53437659	G	A	0.02684	1.59877e-09	6.03407	RP11-397A16.1	0	ncRNA intronic	4.935	7
249	9	rs1531518	18	53480368	G	A	0.3201	3.81849e-16	8.14419	RP11-397A16.3	4029	intergenic	0.031	NA
249	7	rs937831	18	53506971	C	T	0.4811	9.41735e-10	6.11899	RP11-397A16.3	19980	intergenic	3.844	NA
249	5	rs72934552	18	53524094	T	A	0.09642	2.11347e-10	6.35286	RP11-214L13.1	24824	intergenic	1.138	4
249	7	rs2646940	18	53624765	C	A	0.2604	3.65187e-09	5.89924	CTD-2008L17.1	0	ncRNA intronic	0.177	6
249	7	rs2588477	18	53625979	A	G	0.4304	9.68862e-09	5.73609	CTD-2008L17.1	0	ncRNA intronic	2.932	NA
249	2	rs72938333	18	53684221	T	C	0.1362	2.04032e-08	5.60855	CTD-2008L17.1	0	ncRNA intronic	0.832	6
250	2	rs36055559	19	5799433	G	A	0.162	2.47819e-08	-5.5748	DUS3L	8183	intergenic	18.4	2a
251	32	rs11672104	19	14617294	T	G	0.3946	3.48958e-14	7.57873	DNAJB1	8287	intergenic	3.654	4	*	*	*
251	22	rs7251878	19	14617896	A	C	0.4781	6.23238e-11	-6.53805	DNAJB1	7685	intergenic	0.01	2b	*	*	*
251	19	rs12984644	19	14620294	T	C	0.1491	6.73514e-09	-5.7974	DNAJB1	5287	intergenic	2.26	5	*	*	*
251	3	rs7248009	19	14655502	G	A	0.3757	7.51709e-09	5.77895	TECR	0	intronic	1.098	6	*	*
252	3	rs10411126	19	30934385	G	C	0.2525	3.12097e-09	-5.92511	ZNF536	0	intronic	8.832	5	*		*
252	6	rs33429	19	30939360	G	A	0.2714	1.74961e-09	-6.0195	ZNF536	0	intronic	0.559	NA	*		*
252	90	rs73024898	19	31013696	C	T	0.164	3.07763e-08	5.53697	ZNF536	0	intronic	11.85	6	*		*
253	160	rs924150	19	31829903	A	C	0.3449	1.04402e-12	7.12457	TSHZ3	0	intronic	18	5
253	1	rs17498119	19	31854441	G	A	0.08648	4.12104e-08	5.48559	AC007796.1	0	ncRNA intronic	0.096	7
253	4	rs10416871	19	31889136	C	T	0.1054	3.0631e-08	-5.53779	AC007796.1	0	ncRNA intronic	0.778	7
253	3	rs2111530	19	31891006	A	G	0.4473	2.33333e-09	-5.97272	AC007796.1	0	ncRNA intronic	17.04	7
253	177	rs59609559	19	31952213	A	T	0.3042	1.05163e-08	5.72218	CTD-2050I18.2	4345	intergenic	1.269	6
254	16	rs17691999	19	32454472	A	T	0.4801	1.1549e-08	5.70625	CTC-360P9.2	2075	intergenic	15.34	6
255	289	rs10424100	19	37433393	C	T	0.1551	3.9971e-09	-5.88431	ZNF568	0	intronic	0.137	6	*	*	*
256	1	rs3810561	20	3211064	A	C	0.2873	2.1826e-08	-5.59687	SLC4A11	0	intronic	2.703	5
257	39	rs1810505	20	15778012	A	G	0.3817	7.49689e-11	6.51037	MACROD2	0	intronic	0.974	NA
257	1	rs6043557	20	15804432	C	T	0.2734	3.79339e-08	5.50021	MACROD2	0	intronic	15.21	4
258	21	rs6129727	20	39644539	G	A	0.3211	4.25701e-08	5.47984	RNU2-52P	8305	intergenic	1.423	7
259	10	rs11699481	20	44663475	T	C	0.4404	3.29393e-08	-5.52505	SLC12A5	0	intronic	4.949	5
260	24	rs2252225	20	51622085	T	G	0.3807	2.95827e-10	6.30095	TSHZ2	0	intronic	5.916	5	*
261	90	rs8140258	22	22109834	A	T	0.4314	7.612e-09	5.77683	MAPK1	0	UTR3	0.33	3a	*	*	*
261	80	rs240058	22	22270854	T	C	0.4761	1.94559e-08	5.61677	PPM1F	2938	intergenic	0.026	2b
262	7	rs17421384	22	40578343	T	G	0.01988	3.95719e-10	6.25571	TNRC6B	0	intronic	2.352	5
262	2	rs76653253	22	41038054	C	T	0.03479	8.63572e-10	6.13278	MKL1	5347	intergenic	0.019	7
262	3	rs2413631	22	41359786	G	A	0.2485	5.2579e-09	5.8388	XPNPEP3	0	intronic	1.665	7		*	*
262	6	rs78909142	22	41389334	G	A	0.01889	6.18307e-15	7.80016	RBX1	20020	intergenic	0.164	7		*	*
262	20	rs77339131	22	41570567	G	A	0.06958	2.09039e-17	8.48866	EP300	0	ncRNA intronic	1.027	6	*	*	*
262	114	rs139481	22	41627386	C	T	0.3022	4.60411e-08	-5.46596	CHADL	0	intronic	0.132	5	*	*
262	28	rs9611543	22	41683386	G	T	0.4254	7.36674e-11	-6.51299	RANGAP1	1130	intergenic	0.333	6	*	*	*
262	28	rs6002312	22	41684003	A	T	0.4036	8.46318e-10	-6.13599	AL035681.1	1384	intergenic	0.064	6
262	147	rs9611546	22	41698542	C	G	0.325	3.40747e-13	7.27723	ZC3H7B	0	intronic	1.156	3a	*
262	2	rs76164940	22	41703969	C	T	0.01093	4.71313e-09	5.857	ZC3H7B	0	intronic	6.5	5	*
262	141	rs1807590	22	41709235	G	A	0.4036	2.31743e-09	-5.97383	ZC3H7B	0	intronic	2.098	7	*
262	15	rs34344173	22	42228156	T	C	0.09344	2.89629e-12	6.98267	RP5-821D11.7	0	ncRNA exonic	11.69	4
262	20	rs34071114	22	42396890	C	T	0.04771	8.7865e-12	6.8251	WBP2NL	0	intronic	4.324	7
262	1	rs71329131	22	42539105	T	C	0.1183	2.9261e-08	5.5458	CYP2D7P	0	intronic	1.352	5
262	3	rs79829846	22	42653852	G	C	0.01889	1.03623e-11	6.80138	TCF20	0	intronic	4.109	5
Note: CHR is the chromosome number of SNP; Position is the base position of SNP on hg19; A1 is the effect allele based on ANNOVAR annotations; Distance is the distance to the nearest gene (SNPs which are locating in the gene body or 1kb up- or down-stream of TSS or TES have 0); Annotation is the functional consequence of the SNP on the gene obtained from ANNOVAR; CADD is the Combined Annotation D…

## Sheet: ST8
Supplementary Table 8. 262 independent GWS loci (P < 5 x 10-8) for sensation seeking factor ordered by chromosomal location																		Index
Genomic Locus	nGWASSNPs	rsID	CHR	Position	A1	A2	MAF	P	Z	Nearest Gene	Distance	Annotation	CADD	RDB	sigMAGMA	sigHMAGMA dlPFC	sigHMAGMA DA
1	435	rs6426658	1	21361176	G	A	0.4016	4.03193e-15	-7.85393	EIF4G3	0	intronic	1.553	6	*	*	*
2	56	rs9887774	1	23702384	A	C	0.1889	4.25771e-10	-6.24428	RP5-1057J7.7	2488	intergenic	3.977	6
3	91	rs55745410	1	33802817	A	G	0.4105	2.10115e-11	6.69881	PHC2	0	intronic	0.126	7	*	*	*
4	145	rs2885697	1	41544279	G	T	0.3131	4.21341e-10	6.24591	SCMH1	0	intronic	0.457	6	*		*
5	191	rs2004899	1	44045465	A	G	0.2485	1.00829e-11	6.80531	PTPRF	0	intronic	5.834	7	*	*	*
6	24	rs74486058	1	46787455	A	G	0.1402	3.74068e-09	-5.89527	UQCRH	5006	intergenic	4.991	5	*
7	14	rs332827	1	61743160	G	A	0.4523	1.97981e-08	5.61376	NFIA	0	intronic	16.23	NA
8	5	rs10874390	1	84004080	C	T	0.4205	2.31938e-08	-5.58632	RP11-475O6.1	37378	intergenic	2.74	6
9	91	rs687790	1	88786051	C	T	0.3151	8.75002e-09	-5.75333	CTA-21C21.1	7065	intergenic	7.722	7
10	35	rs1115569	1	91142986	T	C	0.4324	1.36933e-10	6.41927	U3	19465	intergenic	10.18	7
11	26	rs17117562	1	98564736	T	C	0.3559	4.38882e-10	-6.23953	NFU1P2	21711	intergenic	3.693	5
12	437	rs760077	1	155178782	A	T	0.3946	7.11536e-16	-8.06853	THBS3	0	exonic	9.315	4	*	*	*
13	62	rs1843854	1	188164405	C	T	0.1064	5.90191e-09	-5.81951	RP11-201A3.1	23125	intergenic	1.529	6
14	74	rs71637264	1	191044823	A	G	0.1958	2.49151e-13	7.31936	HNRNPA1P46	70331	intergenic	2.848	7
15	31	rs7543251	1	193820890	A	G	0.161	2.67441e-08	-5.56151	RPL23AP22	94492	intergenic	10.79	7
16	85	rs2068667	1	204917680	C	T	0.3012	7.73693e-15	-7.77182	NFASC	0	intronic	5.375	5	*	*	*
17	22	rs1210225	1	208058671	C	G	0.2038	1.07265e-12	-7.12085	CD34	0	intergenic	5.557	4		*	*
18	6	rs4384208	1	213950251	T	G	0.1541	2.45211e-08	5.57664	RP11-323I1.1	0	ncRNA intronic	4.16	7
19	48	rs2813711	1	216879911	A	G	0.1521	3.72799e-11	6.6145	ESRRG	0	intronic	3.901	NA	*	*
20	4	rs16835705	1	237908911	G	A	0.2763	4.4902e-08	5.4704	RYR2	0	intronic	2.52	7	*
21	574	rs12023775	1	243547345	C	T	0.3748	2.62534e-20	-9.23326	SDCCAG8	0	intronic	0.595	7	*	*	*
22	49	rs17714252	2	285471	G	A	0.333	2.69045e-11	6.66259	FAM150B	0	intronic	1.711	4	*	*
23	13	rs307984	2	6814460	C	T	0.1213	5.75868e-13	-7.20608	hsa-mir-7515	23792	intergenic	2.995	NA
24	81	rs2176263	2	24092773	G	C	0.4135	1.6275e-08	-5.64755	ATAD2B	0	intronic	9.866	6
25	195	rs83995	2	45167570	G	T	0.4095	1.07563e-18	-8.82695	SIX3-AS1	0	ncRNA exonic	17.15	NA
26	140	rs1584005	2	60021685	C	T	0.4672	5.88733e-11	-6.54657	RP11-444A22.1	0	ncRNA intronic	1.019	NA
27	504	rs12151606	2	63430175	T	C	0.2972	1.16528e-09	6.08495	WDPCP	0	intronic	5.176	6	*		*
28	87	rs1868402	2	68409037	G	A	0.2992	1.25489e-08	5.69209	RP11-474G23.1	0	intronic	0.153	NA	*
29	92	rs6546887	2	74250781	C	G	0.3221	2.49998e-08	5.57327	TET3	0	intronic	0.326	5	*	*	*
30	340	rs1433309	2	104059283	G	A	0.4841	4.14755e-09	5.8782	AC092568.1	51415	intergenic	4.706	7
31	146	rs1438026	2	140341020	T	C	0.329	1.00438e-12	7.12991	SNORA72	71894	intergenic	15.45	7
32	68	rs1405929	2	140842377	G	A	0.4503	6.74003e-09	5.79728	AC073928.2	18774	intergenic	0.735	NA
33	158	rs786247	2	145753280	G	A	0.3797	4.08416e-14	7.55829	TEX41	0	ncRNA intronic	0.752	NA
34	38	rs10928357	2	148271508	A	G	0.3201	5.7561e-10	6.19697	RNU6-715P	18399	intergenic	7.784	5
35	21	rs78242064	2	164504723	C	A	0.0994	4.03316e-09	5.88283	FIGN	0	intronic	3.378	6	*	*	*
36	61	rs186860635	2	165157215	A	C	0.1928	2.05147e-09	-5.99368	AC092684.1	0	ncRNA intronic	1.553	5
37	48	rs6753104	2	192818646	C	T	0.2833	1.03124e-09	6.1045	AC098617.1	0	ncRNA intronic	1.047	7
38	67	rs7592120	2	208043913	T	C	0.329	2.8497e-08	-5.55043	AC007879.1	0	ncRNA intronic	1.719	7
39	226	rs13005693	2	210269522	A	G	0.2147	7.22789e-11	-6.51585	MAP2	19259	intergenic	2.098	6
40	48	rs72972401	2	225404668	T	C	0.331	8.7893e-10	6.12997	CUL3	0	intronic	0.984	6	*	*	*
41	3	rs778342	2	233798155	G	A	0.07654	7.1853e-09	-5.78653	NGEF	0	intronic	3.914	5
42	8	rs17328201	3	216035	T	G	0.2207	4.40897e-08	-5.47364	CHL1-AS2	21405	intergenic	6.759	7
43	2	rs6807234	3	3879401	T	A	0.2038	6.21477e-09	-5.81087	SUMF1	0	intronic	0.113	6	*
44	438	rs13095117	3	18745500	A	G	0.4006	4.87558e-25	10.3354	AC144521.1	0	ncRNA intronic	1.209	5
45	57	rs4858708	3	25154112	A	T	0.4692	4.48744e-10	-6.23605	AC133680.1	0	ncRNA intronic	2.301	6
46	81	rs1388479	3	44010144	A	T	0.2823	9.07354e-14	-7.45373	RP4-555D20.3	28243	intergenic	0.513	2b
47	58	rs13100903	3	50174572	C	T	0.333	2.68245e-09	-5.94994	RP11-493K19.3	0	ncRNA intronic	6.808	5
48	39	rs2577326	3	53780082	A	G	0.168	4.77958e-08	5.45932	CACNA1D	0	intronic	0.454	NA	*	*	*
49	63	rs6802472	3	71036994	A	G	0.2286	2.31696e-10	6.33871	FOXP1	0	intronic	6.099	6	*	*	*
50	3	rs62259516	3	82773696	C	T	0.05567	2.25445e-08	-5.59124	CYP51A1P1	81969	intergenic	0.458	7
51	2850	rs2069123	3	85522794	T	G	0.3708	8.8536e-98	20.9857	CADM2	0	intronic	5.342	7	*	*	*
52	244	rs9843162	3	87218497	C	A	0.3907	2.72145e-09	5.94758	MIR4795	56841	intergenic	2.577	5
53	7	rs62265469	3	94125563	C	T	0.4185	2.76353e-08	5.55579	ARMC10P1	100046	intergenic	1.651	5
54	145	rs116493405	3	114733556	G	A	0.05567	1.54706e-11	-6.74342	ZBTB20	0	intronic	0.921	6	*		*
55	24	rs2594220	3	127193427	G	T	0.1551	1.26328e-08	5.69096	RP11-59J16.1	6105	intergenic	0.551	2b
56	120	rs10935186	3	136346206	T	C	0.4344	1.09831e-10	-6.45276	STAG1	0	intronic	0.72	7	*
57	312	rs4613453	3	143735600	C	G	0.3917	1.2254e-09	6.07689	C3orf58	0		6.767	5	*	*
58	68	rs56231269	3	155855597	G	A	0.4354	3.2685e-08	-5.52641	KCNAB1	0	intronic	0.123	7	*
59	281	rs16832279	3	161120483	C	T	0.3469	4.66803e-09	-5.85859	RP11-3P17.4	23731	intergenic	0.075	5
60	115	rs963349	3	173681840	G	C	0.2565	7.65347e-10	-6.15195	NLGN1	0	intronic	1.182	7	*		*
61	27	rs9290727	3	181420618	T	C	0.1352	2.78038e-13	-7.30463	SOX2-OT	0	ncRNA intronic	11.18	5
62	17	rs2002675	3	185629568	A	G	0.4155	9.62186e-09	-5.73726	TRA2B	4125	intergenic	1.776	NA	*
63	226	rs11939564	4	18364513	T	C	0.4692	2.35263e-11	-6.68227	RP11-608B3.1	125171	intergenic	3.458	6
64	147	rs73219118	4	31204657	T	C	0.3897	1.72488e-11	6.7276	RP11-617I14.1	0	ncRNA intronic	2.738	6
65	43	rs13130484	4	45175691	C	T	0.4185	2.25259e-09	5.97846	RP11-362I1.1	122021	intergenic	5.589	7
66	366	rs558111	4	46284923	T	C	0.4235	9.97016e-21	-9.33636	GABRA2	0	intronic	6.876	NA	*	*	*
67	80	rs13116355	4	47039315	A	G	0.3449	3.46003e-15	-7.87308	GABRB1	0	intronic	9.05	7	*	*	*
68	262	rs4276341	4	57747798	C	T	0.334	6.55227e-12	6.8671	REST	26276	intergenic	1.816	7	*	*	*
69	35	rs6858066	4	62754320	A	G	0.4682	1.93984e-08	5.61728	LPHN3	0	intronic	5.091	7	*	*	*
70	80	rs28717999	4	66436941	A	G	0.0666	6.85767e-10	-6.16934	EPHA5	0	intronic	5.058	6	*		*
71	55	rs7659766	4	80133593	A	G	0.162	2.90086e-09	-5.93711	LINC01088	0	ncRNA intronic	0.29	5
72	122	rs28465533	4	84458778	G	A	0.4423	8.10181e-09	5.76633	AGPAT9	0	intronic	0.093	6
73	267	rs13151057	4	98279501	C	T	0.4235	1.46162e-10	6.40933	STPG2	0	ncRNA intronic	0.213	6	*		*
74	90	rs35518360	4	103146890	A	T	0.09245	2.63143e-12	6.99612	SLC39A8	25307	intergenic	0.228	7
75	198	rs2726518	4	106173199	A	C	0.4026	5.08538e-19	8.91039	TET2	0	intronic	1.82	7	*	*	*
76	104	rs10012643	4	137477535	C	T	0.3708	1.25011e-08	-5.69275	AC093875.1	150797	intergenic	15.57	7
77	193	rs11942731	4	143486962	A	G	0.2614	4.12348e-09	-5.87916	INPP4B	0	intronic	7.163	4	*	*	*
78	86	rs13150320	4	174149111	A	G	0.173	8.71189e-09	-5.75407	GALNT7	0	intronic	1.743	3a	*	*	*
79	33	rs56125424	4	180693570	A	G	0.2714	1.42267e-08	-5.67064	RP11-774G5.1	84435	intergenic	4.501	6
80	230	rs142496417	5	25311105	C	T	0.1421	7.62492e-10	-6.15255	RP11-184E9.1	4823	intergenic	0.083	7
81	71	rs6886212	5	26018682	C	A	0.4235	2.56212e-09	-5.95744	RNU4-43P	5547	intergenic	2.152	7
82	128	rs34259390	5	30038916	G	T	0.3161	4.85976e-11	-6.57517	RN7SKP207	89678	intergenic	0.32	7
83	34	rs7704530	5	30845465	G	A	0.2972	7.37082e-09	-5.78225	RPL19P11	208206	intergenic	2.557	5
84	1048	rs13186244	5	46131654	C	T	0.3042	4.48398e-13	-7.24009	CTD-2013M15.1	235581	intergenic	3.578	6
85	702	rs2199099	5	49496529	G	A	0.329	1.429e-12	7.08121	EMB	195496	intergenic	6.546	7	*	*	*
86	77	rs10067551	5	50640597	A	C	0.4076	3.45097e-09	5.90857	snoU13	22677	intergenic	0.568	6
87	5	rs1501841	5	60947483	A	G	0.4692	1.09476e-09	-6.09494	C5orf64	0	intronic	5.862	NA	*		*
88	329	rs6897129	5	61900110	T	A	0.34	2.60554e-11	-6.6673	IPO11	0	intronic	0.788	7	*		*
89	33	rs6881736	5	77144066	A	G	0.4473	2.26757e-08	5.59024	TBCA	0	intronic	3.717	4			*
90	99	rs12520354	5	80248500	G	A	0.2386	2.51101e-16	-8.19476	CTC-459I6.1	0	ncRNA exonic	0.2	7
91	171	rs10041849	5	81183112	A	G	0.3996	5.75984e-13	7.20605	SHFM1P1	5196	intergenic	3.724	5
92	76	rs1991797	5	102622453	G	T	0.3121	2.02761e-10	-6.35923	C5orf30	8091	intergenic	9.986	NA	*	*	*
93	7	rs2925091	5	109385165	G	A	0.2316	1.25123e-09	6.07354	PGAM5P1	164040	intergenic	0.084	NA
94	46	rs4254900	5	123857837	A	G	0.4095	5.08512e-11	6.56842	CTD-2308B18.3	0	ncRNA intronic	6.488	7
95	427	rs11750854	5	137838122	A	G	0.4652	2.32554e-11	-6.68397	ETF1	3661	intergenic	8.355	4	*	*	*
96	84	rs62388965	5	147871739	C	T	0.3569	2.5564e-08	-5.56938	HTR4	0	intronic	0.711	5	*
97	70	rs1023615	5	152582826	G	A	0.4026	4.84238e-08	-5.457	AC091969.1	0	ncRNA intronic	8.327	NA
98	89	rs10068495	5	158232847	A	G	0.2237	4.95817e-12	-6.90677	EBF1	0	intronic	1.282	7	*	*
99	43	rs13196360	6	12009256	C	T	0.4563	4.38117e-10	6.2398	HIVEP1	0	intronic	9.176	4
100	1602	rs1884123	6	29256420	A	G	0.3708	4.72736e-15	-7.83396	XXbac-BPG308J9.3	0	ncRNA intronic	8.004	NA
101	3	rs7774682	6	33722644	C	T	0.341	1.3131e-08	5.68435	IP6K3	7881	intergenic	2.267	4
102	4	rs75108536	6	40375940	C	T	0.1839	8.78362e-10	6.13008	LRFN2	0	intronic	6.644	7	*
103	71	rs80137000	6	67393316	G	A	0.06461	3.75458e-09	-5.89466	RP11-24C14.1	26818	intergenic	0.652	6
104	128	rs12210560	6	67905203	C	T	0.3519	4.14096e-09	5.87846	SNORD65	15097	intergenic	3.182	7
105	10	rs10944412	6	89592350	C	T	0.2833	8.87401e-09	5.75095	RNGTT	0	intronic	2.023	7
106	109	rs207277	6	90831269	A	T	0.4781	3.93062e-11	6.60667	BACH2	0	intronic	0.054	6	*		*
107	12	rs112912816	6	93425357	T	C	0.3042	1.35473e-09	-6.06077	RP11-127B16.1	7363	intergenic	0.452	6
108	52	rs475125	6	109138913	G	A	0.4692	7.9105e-11	6.50229	RP3-354J5.3	0	ncRNA exonic	1.497	NA
109	207	rs9374194	6	111000185	T	C	0.1879	2.09004e-11	-6.69959	CDK19	0	intronic	1.176	7	*	*	*
110	17	rs2075967	6	111901770	C	T	0.4573	1.71224e-08	5.63881	TRAF3IP2-AS1	0	ncRNA intronic	5.523	5
111	23	rs3756939	6	119340881	T	C	0.4185	3.75836e-08	-5.50185	RP11-351A11.1	0	ncRNA intronic	4.267	NA
112	191	rs1281967	6	153446191	A	T	0.498	6.06707e-09	5.8149	RGS17	0	intronic	6.028	1f	*
113	55	rs28514275	6	157621729	C	T	0.3201	2.2295e-08	5.59318	TMEM242	88688	intergenic	4.639	6	*
114	34	rs1764022	6	163809600	G	A	0.06859	3.71744e-08	-5.50377	CAHM	24496	intergenic	6.83	5
115	4	rs62425620	6	170605956	C	T	0.3529	1.47714e-08	5.6642	FAM120B	0	intronic	13.09	3a
116	147	rs6962750	7	3948683	T	C	0.1789	3.20922e-10	6.28832	SDK1	0	intronic	2.029	5	*	*
117	202	rs12673949	7	27600634	G	A	0.2664	9.20457e-12	-6.81842	HIBADH	0	intronic	0.129	1f	*	*
118	648	rs4717520	7	69205760	G	A	0.3231	4.97093e-17	-8.38738	AUTS2	0	intronic	3.151	6	*	*	*
119	234	rs1912443	7	97375116	A	G	0.4811	1.24496e-16	8.27873	TAC1	5331	intergenic	4.456	7		*
120	35	rs117450257	7	100446237	A	G	0.05368	2.41419e-08	-5.57935	SLC12A9	0	ncRNA intronic	0.142	7
121	6	rs62487983	7	103877127	C	T	0.2316	2.94972e-10	6.3014	ORC5	28631	intergenic	0.806	6
122	365	rs10228494	7	114083550	C	G	0.493	5.75505e-28	-10.963	FOXP2	0	intronic	0.942	7	*	*	*
123	133	rs4305836	7	115008063	C	G	0.4682	3.44072e-21	9.4484	RP11-222O23.1	135357	intergenic	0.007	7
124	349	rs10487487	7	127148153	A	T	0.4533	7.22366e-13	7.17514	AC000124.1	22294	intergenic	12.04	7
125	50	rs12670040	7	136563249	G	C	0.1759	2.29184e-08	5.58839	hsa-mir-490	0	ncRNA intronic	3.821	7
126	81	rs983708	7	137070207	C	T	0.3579	4.60398e-16	8.12152	DGKI	0	UTR3	2.023	6	*	*	*
127	16	rs80206917	7	140159389	T	C	0.335	1.86569e-08	5.62402	MKRN1	0	intronic	5.924	6
128	3450	rs2572398	8	11178093	A	C	0.4523	3.69064e-21	-9.44105	MTMR9	0	ncRNA exonic	2.319	7	*	*	*
129	242	rs72630922	8	33662401	G	A	0.4205	4.16382e-11	6.59813	RP11-317N12.1	0	ncRNA intronic	13.05	5
130	99	rs78625579	8	53141607	T	G	0.1988	2.55902e-10	-6.32338	ST18	0	intronic	0.053	7	*		*
131	92	rs28670669	8	60182365	A	G	0.165	6.67881e-10	6.17352	SNORA51	132303	intergenic	5.647	6
132	168	rs62519839	8	65497573	C	T	0.1481	6.63284e-15	7.79129	BHLHE22	1391	intergenic	11.71	5	*		*
133	57	rs7817124	8	81404008	G	C	0.2803	2.63697e-13	-7.31174	ZBTB10	0	intronic	1.801	5	*	*
134	193	rs10094978	8	91509054	C	T	0.3757	8.59005e-09	5.75645	LINC00534	0	ncRNA intronic	1.16	5
135	5	rs76861316	8	92967666	C	T	0.07952	4.04955e-09	-5.88216	RUNX1T1	0	UTR3	3.439	6	*		*
136	45	rs983583	8	101961910	T	C	0.4125	1.50328e-10	6.40504	YWHAZ	0	intronic	3.856	NA			*
137	67	rs118145834	8	112563050	G	A	0.04871	3.26504e-11	-6.63409	RP11-1101K5.1	7847	intergenic	0.046	6
138	109	rs4319131	8	119947651	A	G	0.4483	2.00525e-08	5.61155	TNFRSF11B	0	intronic	1.981	5	*
139	40	rs34819186	8	143363229	A	C	0.4573	7.04046e-14	7.48712	TSNARE1	0	intronic	0.001	5	*	*
140	781	rs1169478	9	15895539	T	C	0.4006	6.43734e-11	-6.53322	CCDC171	0	intronic	7.339	5	*		*
141	8	rs6475044	9	16355870	C	T	0.4881	4.90826e-08	5.4546	BNC2	53630	intergenic	17.73	7	*		*
142	51	rs12685518	9	16677496	C	G	0.2445	6.09696e-09	5.81408	BNC2	0	intronic	0.918	7	*		*
143	96	rs7036637	9	19695638	G	C	0.3608	2.58617e-09	5.95592	SLC24A2	0	intronic	8.531	7	*	*	*
144	4	rs13286845	9	22934663	A	C	0.2346	1.01552e-09	6.10695	AL391117.1	18354	intergenic	5.752	5
145	10	rs10869253	9	71346430	C	T	0.4761	4.64572e-09	-5.85939	PIP5K1B	0	intronic	1.085	7		*
146	28	rs11138039	9	81667670	A	C	0.2654	1.88762e-08	5.622	KRT18P24	15185	intergenic	5.827	6
147	52	rs1332893	9	87250808	C	G	0.08847	2.25191e-08	-5.59144	RP11-361M4.1	31463	intergenic	1.831	7
148	47	rs11140867	9	87742127	A	G	0.4155	4.90188e-09	-5.85047	UBE2V1P10	32469	intergenic	2.659	6
149	117	rs16909981	9	98313032	G	C	0.1282	6.94852e-10	6.16725	PTCH1	33692	intergenic	0.174	5	*
150	35	rs10981924	9	116546611	C	T	0.3449	1.27062e-11	-6.77195	AL157702.1	8026	intergenic	0.507	5
151	223	rs4836927	9	126241203	G	C	0.326	4.78331e-15	-7.83248	DENND1A	0	intronic	14.41	5	*	*	*
152	88	rs214626	9	135718584	G	A	0.2028	2.45833e-08	-5.5762	AK8	0	intronic	2.282	NA	*
153	13	rs7869395	9	137976605	G	A	0.1918	4.52686e-08	5.46896	OLFM1	0	intronic	1.629	4	*
154	15	rs77641763	9	140265782	C	T	0.1372	6.43154e-09	-5.80513	EXD3	0	intronic	1.304	4
155	248	rs17147036	10	10061719	T	C	0.4175	1.44391e-11	6.75343	RP5-933E2.1	38965	intergenic	1.775	7
156	145	rs2463939	10	57408014	A	T	0.339	9.97213e-10	-6.10986	GAPDHP21	19086	intergenic	0.197	6
157	75	rs1171832	10	61667817	C	G	0.4692	3.37055e-09	5.91245	CCDC6	1402	intergenic	13.36	4	*
158	34	rs77605912	10	64750787	G	A	0.09344	2.13325e-09	-5.98732	EGR2	71126	intergenic	1.132	6
159	351	rs2933423	10	66664325	C	T	0.163	3.97601e-10	-6.25497	RP11-179K3.2	0	ncRNA intronic	0.327	7
160	148	rs10882025	10	93898727	G	A	0.3559	5.89849e-09	-5.81961	CPEB3	0	intronic	3.491	7	*	*	*
161	203	rs11189058	10	99001258	G	A	0.2982	9.94885e-19	8.83568	ARHGAP19-SLIT1	0	intronic	5.773	6	*		*
162	172	rs11191442	10	104643596	T	A	0.2724	2.09686e-09	-5.99012	C10orf32-ASMT	0	intronic	1.816	6	*
163	316	rs1264757	10	116935665	T	C	0.2992	5.02377e-12	-6.90491	ATRNL1	0	intronic	1.356	7	*	*	*
164	6	rs6585468	10	119630558	G	A	0.3529	8.40095e-09	-5.76021	RP11-355F22.1	40528	intergenic	18.74	7
165	18	rs10749265	10	120253386	A	G	0.3529	1.0904e-08	-5.71603	AL356865.2	52219	intergenic	4.313	5
166	58	rs1038804	10	134026447	T	C	0.3022	6.28486e-09	5.809	STK32C	0	intronic	5.431	5	*	*	*
167	1	rs61869029	11	1472204	G	A	0.1968	2.7412e-08	5.55721	BRSK2	0	intronic	2.32	4			*
168	27	rs3901919	11	13237023	C	A	0.495	1.22517e-08	-5.69619	ARNTL	61175	intergenic	0.093	2b
169	29	rs1000565	11	16474017	A	G	0.4066	3.8399e-08	-5.49806	SOX6	0	intronic	5.255	NA	*		*
170	5	rs4757587	11	17760904	C	T	0.161	2.64056e-08	5.56374	KCNC1	0	intronic	11.91	5
171	41	rs2049045	11	27694241	G	C	0.1909	3.87155e-08	5.49661	BDNF-AS	0	ncRNA intronic	5.212	5
172	583	rs12788799	11	28967031	T	G	0.1561	8.6403e-12	-6.82751	RP11-115J23.1	0	ncRNA intronic	2.894	7
173	201	rs7939127	11	30685132	G	C	0.2773	1.04673e-13	-7.43487	RP5-1024C24.1	33076	intergenic	6.545	5
174	23	rs355219	11	41066106	A	G	0.3141	3.75102e-09	5.89481	LRRC4C	0	intronic	6.605	NA	*		*
175	63	rs56852527	11	46048384	C	T	0.2187	2.98716e-10	6.29944	PHF21A	0	intronic	11.29	4			*
176	14	rs141840109	11	57458135	C	T	0.02286	2.54567e-09	-5.9585	ZDHHC5	0	intronic	9.188	6
177	49	rs1860368	11	63994692	T	C	0.3181	1.99174e-08	5.61272	NUDT22	0	intronic	6.27	NA	*	*	*
178	150	rs10896113	11	66117111	C	T	0.2455	3.1553e-13	7.2876	RP11-867G23.8	0	intronic	0.515	6	*
179	224	rs34591112	11	104683017	C	T	0.2197	9.41398e-09	-5.74096	RP11-693N9.1	60973	intergenic	4.303	7
180	4	rs4938247	11	116139400	C	G	0.2753	8.44214e-12	-6.83084	snoU13	51660	intergenic	3.151	5
181	119	rs2239033	12	2337746	C	A	0.4115	1.37191e-13	-7.39902	CACNA1C	0	intronic	0.187	5	*		*
182	36	rs1805508	12	13749831	C	G	0.3608	6.88927e-12	-6.85993	GRIN2B	0	intronic	2.016	7	*		*
183	56	rs10841125	12	19107816	C	G	0.4016	4.79213e-08	5.45885	RPL7P6	134157	intergenic	2.735	6
184	31	rs2291436	12	24714667	G	A	0.4394	6.74732e-10	-6.1719	RP11-444D3.1	0	ncRNA intronic	9.385	2b
185	492	rs7300615	12	60900107	T	C	0.4612	4.30663e-12	-6.92673	RP11-154D9.1	87032	intergenic	2.014	7
186	108	rs11175761	12	65817320	C	G	0.3509	5.24312e-09	5.83926	MSRB3	0	intronic	0.229	7	*
187	38	rs17726783	12	72720012	C	T	0.4245	2.6367e-08	5.56399	TRHDE	0	intronic	0.659	5	*
188	48	rs4762368	12	97555796	C	T	0.1938	4.22436e-08	5.48121	RP11-541G9.1	0	ncRNA intronic	2.236	5
189	220	rs11111196	12	102575625	T	A	0.2018	1.56906e-13	-7.38117	PARPBP	0	intronic	5.006	7	*
190	23	rs759905	12	114282277	C	T	0.3449	1.16895e-09	6.08444	RBM19	0	intronic	1.524	NA	*
191	35	rs326391	12	125806227	C	T	0.3449	2.27588e-08	5.5896	TMEM132B	0	intergenic	1.224	7
192	1	rs9578192	13	31254866	A	G	0.4463	3.60626e-08	-5.50912	USPL1	21179	intergenic	1.169	7
193	52	rs1927860	13	54066896	A	C	0.4046	4.63468e-10	-6.231	AL450423.1	124804	intergenic	4.529	7
194	468	rs9597195	13	56079430	G	A	0.2008	1.50929e-08	5.6605	MIR5007	330746	intergenic	4.889	6
195	83	rs9538150	13	59215708	T	C	0.2763	7.21716e-09	5.78579	DNAJA1P1	109472	intergenic	1.13	5
196	239	rs4310750	13	62912083	C	T	0.2972	3.57974e-10	6.27133	LINC00459	9116	intergenic	4.927	5
197	12	rs563692	13	80912101	T	C	0.3539	1.5576e-10	6.39963	SPRY2	0	intronic	8.583	NA	*
198	16	rs7337720	13	94205582	G	A	0.3956	1.60585e-09	-6.03336	GPC6	0	intronic	0.526	7	*
199	138	rs9556958	13	99100046	C	T	0.4781	1.90356e-12	7.04137	FARP1	0	intronic	4.201	7			*
200	20	rs17114622	14	29677875	G	A	0.3857	4.29382e-09	5.87246	RP11-562L8.1	56155	intergenic	0.817	6
201	11	rs2150544	14	32446249	G	A	0.4682	2.26879e-08	-5.59015	RP11-187E13.1	26660	intergenic	1.079	5
202	240	rs55798627	14	42727734	A	G	0.336	3.22684e-11	-6.63583	RP11-313C4.1	1199	intergenic	1.391	7
203	126	rs4436712	14	60808002	G	T	0.4056	3.07658e-08	-5.53702	CTD-2568P8.1	17376	intergenic	0.65	7
204	169	rs2238199	14	72799003	C	A	0.4423	4.63791e-11	-6.58212	RGS6	0	intronic	0.405	NA	*	*	*
205	169	rs59502714	14	79581400	G	C	0.167	5.31434e-09	5.83702	NRXN3	0	intronic	0.97	7	*	*	*
206	27	rs113353165	14	89865300	C	T	0.1928	1.01602e-09	6.10687	FOXN3	0	intronic	5.111	7	*
207	38	rs9323955	14	97294935	A	G	0.4404	6.38129e-09	5.80644	VRK1	0	intronic	4.998	6	*	*
208	268	rs1381287	14	98597552	C	T	0.495	4.97358e-15	-7.82758	RP11-61O1.1	0	ncRNA intronic	0.927	NA
209	14	rs58948914	14	99536354	C	T	0.05368	1.88305e-08	5.62242	AL162151.4	88398	intergenic	8.394	5
210	315	rs12879529	14	104307554	G	A	0.3052	1.25568e-10	-6.43245	PPP1R13B	0	intronic	2.058	7	*	*
211	6	rs62003775	15	27695709	A	G	0.2117	4.37219e-10	-6.24013	GABRG3	0	intronic	3.665	6
212	75	rs11070529	15	46803840	T	C	0.493	1.00332e-08	5.73017	RNU6-1014P	149015	intergenic	0.706	6
213	54	rs35314638	15	47477146	G	C	0.1849	3.9302e-08	-5.49396	SEMA6D	0	intronic	10.07	4	*		*
214	56	rs1435741	15	47935843	G	A	0.4274	3.31417e-09	-5.91523	SEMA6D	0	intronic	0.294	NA	*		*
215	91	rs34953385	15	73513596	A	G	0.3638	3.8099e-09	-5.89224	NEO1	0	intronic	2.555	7	*	*	*
216	58	rs7164399	15	74012895	C	T	0.325	1.9239e-10	-6.36729	CD276	6035	intergenic	4.625	5
217	13	rs7167767	15	81025755	G	A	0.334	2.48679e-08	-5.57419	ABHD17C	0	intronic	3.216	3a	*
218	77	rs35177742	15	88142193	A	G	0.4632	1.33911e-08	-5.681	RP11-648K4.2	0	ncRNA intronic	3.338	6
219	27	rs4702	15	91426560	G	A	0.4374	9.91783e-11	6.4682	FURIN	0	UTR3	17.36	5	*		*
220	11	rs72762188	15	96009883	A	G	0.1769	4.19332e-09	5.87638	LINC00924	0	ncRNA intronic	1.756	6
221	65	rs4479249	16	7360132	T	C	0.169	1.83266e-11	6.71877	RBFOX1	0	intronic	0.038	6	*		*
222	109	rs16957102	16	10285629	T	C	0.1113	4.1639e-11	6.59813	GRIN2A	9017	intergenic	7.573	6	*	*	*
223	18	rs9922316	16	23909952	T	G	0.1899	3.13012e-09	-5.92462	PRKCB	0	intronic	3.181	6	*
224	150	rs28888764	16	28829228	A	G	0.3897	8.83138e-13	7.14759	RP11-1348G14.4	78	downstream	2.913	7
225	4	rs2071390	16	30081367	G	T	0.1561	6.44777e-09	5.80471	ALDOA	0	exonic	0.312	4		*
226	56	rs34694866	16	50943195	T	A	0.2753	3.45944e-10	6.27665	RP11-883G14.1	8232	intergenic	0.339	5
227	18	rs11859314	16	51455794	G	A	0.2555	7.75229e-09	5.77376	RP11-437L7.1	65350	intergenic	2.716	7
228	138	rs17201148	16	52129102	A	G	0.3867	5.21657e-11	-6.56462	RP11-152O14.1	0	ncRNA intronic	6.166	6
229	1	rs17260689	16	54546813	C	T	0.2823	6.04428e-10	6.18927	AC079412.1	36401	intergenic	19.9	5
230	187	rs1319995	16	61651391	G	C	0.4155	1.71882e-14	-7.67008	CDH8	29754	intergenic	1.418	5	*	*	*
231	256	rs1018910	16	71278468	A	G	0.2505	1.84801e-09	-6.01063	HYDIN	13842	intergenic	4.96	NA		*	*
232	31	rs8066604	17	1237482	C	T	0.4205	3.02281e-09	5.93035	YWHAE	10083	intergenic	0.887	7	*
233	43	rs8080657	17	11196531	A	G	0.4394	2.69517e-11	-6.66233	SHISA6	0	intronic	0.274	7	*
234	348	rs11650283	17	16239832	A	C	0.493	6.1254e-15	-7.80134	PIGL	0	intronic	10.4	6	*	*	*
235	2	rs112178027	17	27564013	C	T	0.1938	5.54543e-10	-6.20284	CRYBA1	9867	intergenic	7.033	5			*
236	327	rs11080149	17	29623288	C	T	0.1054	6.1717e-19	8.8889	NF1	0	exonic	17.13	NA	*	*	*
237	10	rs11653093	17	35547802	C	T	0.4831	5.54942e-09	5.8298	ACACA	0	intronic	0.236	5	*
238	69	rs9890390	17	50573278	G	A	0.339	5.05781e-09	-5.84526	RP11-429O1.1	0	ncRNA intronic	2.333	5
239	93	rs72841389	17	61437939	A	G	0.2048	1.1788e-12	7.10783	TANC2	0	intronic	4.834	7	*
240	62	rs59029091	17	65080762	G	C	0.3161	7.90235e-09	-5.77053	HELZ	0	intronic	1.401	7
241	45	rs9894289	17	69981404	G	C	0.3887	9.54248e-09	5.73867	AC005152.3	36587	intergenic	2.504	5
242	28	rs8078436	17	71895769	C	T	0.4245	9.56444e-10	6.11652	CTD-2582D11.1	0	ncRNA intronic	1.347	7
243	5	rs2587505	17	77784268	T	C	0.3966	7.95842e-09	5.76934	AC100791.2	209	upstream	13.94	NA
244	40	rs4239453	18	25413480	C	T	0.2584	4.49075e-08	-5.47038	CDH2	117449	intergenic	0.221	7			*
245	57	rs17678776	18	26170337	T	A	0.1392	4.69723e-08	-5.46241	ARIH2P1	61358	intergenic	6.05	6
246	369	rs142099109	18	34656360	G	T	0.1988	2.76068e-08	-5.55598	KIAA1328	0	intronic	0.615	6	*	*	*
247	29	rs325358	18	38334884	G	A	0.2773	1.49835e-08	5.66175	RNU7-145P	282037	intergenic	2.878	3a
248	7	rs9944845	18	42487993	A	G	0.4016	4.11775e-08	-5.48573	SETBP1	0	intronic	0.664	7	*	*	*
249	232	rs1531518	18	53480368	G	A	0.3201	3.81849e-16	8.14419	RP11-397A16.3	4029	intergenic	0.031	NA
250	2	rs36055559	19	5799433	G	A	0.162	2.47819e-08	-5.5748	DUS3L	8183	intergenic	18.4	2a
251	76	rs11672104	19	14617294	T	G	0.3946	3.48958e-14	7.57873	DNAJB1	8287	intergenic	3.654	4	*	*	*
252	98	rs33429	19	30939360	G	A	0.2714	1.74961e-09	-6.0195	ZNF536	0	intronic	0.559	NA	*		*
253	188	rs924150	19	31829903	A	C	0.3449	1.04402e-12	7.12457	TSHZ3	0	intronic	18	5
254	16	rs17691999	19	32454472	A	T	0.4801	1.1549e-08	5.70625	CTC-360P9.2	2075	intergenic	15.34	6
255	289	rs10424100	19	37433393	C	T	0.1551	3.9971e-09	-5.88431	ZNF568	0	intronic	0.137	6	*	*	*
256	1	rs3810561	20	3211064	A	C	0.2873	2.1826e-08	-5.59687	SLC4A11	0	intronic	2.703	5
257	40	rs1810505	20	15778012	A	G	0.3817	7.49689e-11	6.51037	MACROD2	0	intronic	0.974	NA
258	21	rs6129727	20	39644539	G	A	0.3211	4.25701e-08	5.47984	RNU2-52P	8305	intergenic	1.423	7
259	10	rs11699481	20	44663475	T	C	0.4404	3.29393e-08	-5.52505	SLC12A5	0	intronic	4.949	5
260	24	rs2252225	20	51622085	T	G	0.3807	2.95827e-10	6.30095	TSHZ2	0	intronic	5.916	5	*
261	118	rs8140258	22	22109834	A	T	0.4314	7.612e-09	5.77683	MAPK1	0	UTR3	0.33	3a	*	*	*
262	336	rs77339131	22	41570567	G	A	0.06958	2.09039e-17	8.48866	EP300	0	ncRNA intronic	1.027	6	*	*	*
Note: CHR is the chromosome number of SNP; Position is the base position of SNP on hg19; A1 is the effect allele based on ANNOVAR annotations; Distance is the distance to the nearest gene (SNPs which are locating in the gene body or 1kb up- or down-stream of TSS or TES have 0); Annotation is the functional consequence of the SNP on the gene obtained from ANNOVAR; CADD is the Combined Annotation D…

## Sheet: ST9
Supplementary Table 9. Lookup of the 1092 independent GWS sensation seeking factor SNPs and correlated SNPs (r2 > 0.1) in the GWAS Catalog, Karlsson Línner et al., 2021, and Sanchez-Roige et al., 2023																					Index
Associated Trait	Independent Lead SNP rsID	CHR	Genomic Locus	GWAS Position	GWAS Beta	GWAS Effect Allele	GWAS P value	GWAS Nearest Gene	Catalog Study rsID	Catalog Study Position	Catalog Study Beta or Odds Ratio	Catalog Study Effect Allele	Catalog Study P value	Catalog Study Reported Genes	Catalog Study Annotation	PMID	First Author	Date	Journal	Link
--	rs111266876	1	1	21039004	-0.0113371	G	1.6869e-11	KIF17	--	--	--	--	--	--	--	--	--	--	--	--
--	rs12048591	1	1	21350004	0.0116807	C	1.09726e-09	EIF4G3	--	--	--	--	--	--	--	--	--	--	--	--
--	rs141363546	1	1	21495574	-0.012768	G	5.89336e-10	EIF4G3	--	--	--	--	--	--	--	--	--	--	--	--
--	rs28368024	1	1	21560779	-0.0115584	C	4.80887e-10	ECE1	--	--	--	--	--	--	--	--	--	--	--	--
--	rs2985313	1	1	21084999	0.0105367	C	2.43175e-08	HP1BP3	--	--	--	--	--	--	--	--	--	--	--	--
--	rs6660761	1	1	21033403	-0.0120479	T	2.47921e-10	KIF17	--	--	--	--	--	--	--	--	--	--	--	--
--	rs72654872	1	1	21538708	-0.00970157	G	1.20024e-08	ECE1	--	--	--	--	--	--	--	--	--	--	--	--
--	rs875015	1	1	21033639	-0.00970919	G	1.47935e-08	KIF17	--	--	--	--	--	--	--	--	--	--	--	--
--	rs56307352	1	3	33916601	-0.0110702	C	8.33534e-09	AL138837.1	--	--	--	--	--	--	--	--	--	--	--	--
--	rs181228523	1	4	41583182	0.0430554	C	6.77013e-09	SCMH1	--	--	--	--	--	--	--	--	--	--	--	--
--	rs79651998	1	4	41762668	0.0308261	G	1.99527e-08	RP11-399E6.1	--	--	--	--	--	--	--	--	--	--	--	--
--	rs74486058	1	6	46787455	-0.0140771	A	3.74068e-09	UQCRH	--	--	--	--	--	--	--	--	--	--	--	--
--	rs10874390	1	8	84004080	-0.0094715	C	2.31938e-08	RP11-475O6.1	--	--	--	--	--	--	--	--	--	--	--	--
--	rs7537824	1	8	83978214	0.00920672	T	3.71407e-08	RP11-413G15.1	--	--	--	--	--	--	--	--	--	--	--	--
--	rs114743589	1	11	98435238	0.0186713	A	9.03071e-09	RP11-490G2.2	--	--	--	--	--	--	--	--	--	--	--	--
--	rs1507068	1	11	98616498	0.00929489	A	2.12751e-08	RP5-1070A16.1	--	--	--	--	--	--	--	--	--	--	--	--
--	rs17117562	1	11	98564736	-0.0108224	T	4.38882e-10	NFU1P2	--	--	--	--	--	--	--	--	--	--	--	--
--	rs10047112	1	12	156045662	-0.00991044	A	5.49605e-09	MEX3A	--	--	--	--	--	--	--	--	--	--	--	--
--	rs11264431	1	12	156022802	0.0118222	C	2.76456e-12	UBQLN4	--	--	--	--	--	--	--	--	--	--	--	--
--	rs12122800	1	12	155527235	0.0107166	T	1.74631e-10	ASH1L	--	--	--	--	--	--	--	--	--	--	--	--
--	rs145815601	1	12	155027082	0.0235785	G	3.73046e-08	ADAM15	--	--	--	--	--	--	--	--	--	--	--	--
--	rs140960648	1	14	191047442	0.0158023	T	6.54524e-09	HNRNPA1P46	--	--	--	--	--	--	--	--	--	--	--	--
--	rs7543251	1	15	193820890	-0.0126777	A	2.67441e-08	RPL23AP22	--	--	--	--	--	--	--	--	--	--	--	--
--	rs12744678	1	16	204936835	-0.0137105	C	1.42131e-13	NFASC	--	--	--	--	--	--	--	--	--	--	--	--
--	rs1375601	1	16	204965657	0.0114256	A	1.01861e-11	NFASC	--	--	--	--	--	--	--	--	--	--	--	--
--	rs1210225	1	17	208058671	-0.01469	C	1.07265e-12	CD34	--	--	--	--	--	--	--	--	--	--	--	--
--	rs2556	1	17	208060359	-0.0188392	G	6.50688e-09	CD34	--	--	--	--	--	--	--	--	--	--	--	--
--	rs2796245	1	17	208030852	0.0127738	G	1.49089e-08	C1orf132	--	--	--	--	--	--	--	--	--	--	--	--
--	rs4384208	1	18	213950251	0.0127819	T	2.45211e-08	RP11-323I1.1	--	--	--	--	--	--	--	--	--	--	--	--
--	rs12059942	1	19	216911050	-0.0129986	T	6.63848e-11	ESRRG	--	--	--	--	--	--	--	--	--	--	--	--
--	rs16835705	1	20	237908911	0.0101618	G	4.4902e-08	RYR2	--	--	--	--	--	--	--	--	--	--	--	--
--	rs10803143	1	21	243615589	0.0110954	C	5.94296e-09	SDCCAG8	--	--	--	--	--	--	--	--	--	--	--	--
--	rs12748870	1	21	243451853	0.0123508	T	3.88202e-09	SDCCAG8	--	--	--	--	--	--	--	--	--	--	--	--
--	rs2502318	1	21	243101047	-0.00905548	G	3.80173e-08	RP11-331N16.1	--	--	--	--	--	--	--	--	--	--	--	--
--	rs34297271	1	21	243616556	0.016536	C	4.31278e-13	SDCCAG8	--	--	--	--	--	--	--	--	--	--	--	--
--	rs4497192	1	21	244032908	0.00989395	C	2.82679e-09	AKT3	--	--	--	--	--	--	--	--	--	--	--	--
--	rs4658558	1	21	243505841	-0.010311	A	8.36115e-10	SDCCAG8	--	--	--	--	--	--	--	--	--	--	--	--
--	rs61833951	1	21	243558785	-0.013819	A	3.01153e-14	SDCCAG8	--	--	--	--	--	--	--	--	--	--	--	--
--	rs72757680	1	21	243386993	0.0178436	G	2.61102e-09	CEP170	--	--	--	--	--	--	--	--	--	--	--	--
--	rs75141812	2	22	290003	0.0114001	C	6.65963e-09	AC079779.4	--	--	--	--	--	--	--	--	--	--	--	--
--	rs308007	2	23	6806715	-0.0140822	G	3.01771e-10	hsa-mir-7515	--	--	--	--	--	--	--	--	--	--	--	--
--	rs10178554	2	25	45187653	-0.0104654	C	6.13652e-10	AC012354.6	--	--	--	--	--	--	--	--	--	--	--	--
--	rs163499	2	25	45178329	-0.0126986	C	5.43165e-14	AC012354.6	--	--	--	--	--	--	--	--	--	--	--	--
--	rs163503	2	25	45197139	-0.00959225	A	2.03693e-08	AC012354.6	--	--	--	--	--	--	--	--	--	--	--	--
--	rs163507	2	25	45194289	-0.0117388	G	1.47307e-11	AC012354.6	--	--	--	--	--	--	--	--	--	--	--	--
--	rs733872	2	25	45160808	-0.0139465	G	2.4287e-10	RP11-89K21.1	--	--	--	--	--	--	--	--	--	--	--	--
--	rs13384348	2	31	140208503	0.00975893	G	4.22156e-09	AC016710.1	--	--	--	--	--	--	--	--	--	--	--	--
--	rs35835668	2	31	140324444	0.0117735	G	3.385e-09	SNORA72	--	--	--	--	--	--	--	--	--	--	--	--
--	rs6707826	2	31	140077276	0.0109462	G	4.44036e-08	AC062021.1	--	--	--	--	--	--	--	--	--	--	--	--
--	rs1405929	2	32	140842377	0.00969774	G	6.74003e-09	AC073928.2	--	--	--	--	--	--	--	--	--	--	--	--
--	rs17407477	2	33	145647603	-0.0113791	C	2.58655e-09	TEX41	--	--	--	--	--	--	--	--	--	--	--	--
--	rs786271	2	33	145667885	0.0111947	G	1.29898e-10	TEX41	--	--	--	--	--	--	--	--	--	--	--	--
--	rs934881	2	34	148286117	-0.0102992	C	4.80811e-08	RNU6-715P	--	--	--	--	--	--	--	--	--	--	--	--
--	rs13005693	2	39	210269522	-0.0132144	A	7.22789e-11	MAP2	--	--	--	--	--	--	--	--	--	--	--	--
--	rs1821983	2	39	210083192	0.00918969	C	4.10222e-08	MEAF6P1	--	--	--	--	--	--	--	--	--	--	--	--
--	rs4420655	2	39	210222145	0.00970315	A	1.08326e-08	MAP2	--	--	--	--	--	--	--	--	--	--	--	--
--	rs778342	2	41	233798155	-0.0179652	G	7.1853e-09	NGEF	--	--	--	--	--	--	--	--	--	--	--	--
--	rs11922362	3	44	18674261	0.0124441	C	1.48772e-13	AC144521.1	--	--	--	--	--	--	--	--	--	--	--	--
--	rs76937662	3	44	18806107	0.0164304	G	4.50334e-08	AC144521.1	--	--	--	--	--	--	--	--	--	--	--	--
--	rs6793141	3	45	25202977	-0.0101856	A	2.32245e-09	AC133680.1	--	--	--	--	--	--	--	--	--	--	--	--
--	rs4682921	3	46	43953346	0.0130348	C	7.78997e-11	RP4-555D20.3	--	--	--	--	--	--	--	--	--	--	--	--
--	rs6549381	3	49	71256462	0.0136041	A	1.07424e-09	FOXP1	--	--	--	--	--	--	--	--	--	--	--	--
--	rs66590721	3	49	71059635	0.0175586	T	7.95728e-09	FOXP1	--	--	--	--	--	--	--	--	--	--	--	--
--	rs62259516	3	50	82773696	-0.0204177	C	2.25445e-08	CYP51A1P1	--	--	--	--	--	--	--	--	--	--	--	--
--	rs11127921	3	51	86198316	0.0106268	T	1.94215e-08	snoZ40	--	--	--	--	--	--	--	--	--	--	--	--
--	rs114011108	3	51	85693334	0.0313659	C	8.85239e-09	CADM2	--	--	--	--	--	--	--	--	--	--	--	--
--	rs114459574	3	51	84931784	0.0324742	A	5.83612e-11	LINC00971	--	--	--	--	--	--	--	--	--	--	--	--
--	rs115275799	3	51	86526685	-0.0185072	G	1.19028e-08	RP11-331K15.1	--	--	--	--	--	--	--	--	--	--	--	--
--	rs115741039	3	51	85721243	0.028794	T	6.08818e-11	CADM2	--	--	--	--	--	--	--	--	--	--	--	--
--	rs12487935	3	51	86284649	0.0103551	A	7.83526e-10	RNU6-1129P	--	--	--	--	--	--	--	--	--	--	--	--
--	rs13059866	3	51	85792802	-0.0191402	A	5.0531e-14	CADM2	--	--	--	--	--	--	--	--	--	--	--	--
--	rs13089152	3	51	84765574	-0.0103904	T	3.90416e-09	LINC00971	--	--	--	--	--	--	--	--	--	--	--	--
--	rs142928956	3	51	84828323	0.0268657	C	4.23784e-09	LINC00971	--	--	--	--	--	--	--	--	--	--	--	--
--	rs147108990	3	51	84999645	-0.0142049	A	3.28392e-13	CADM2	--	--	--	--	--	--	--	--	--	--	--	--
--	rs1595277	3	51	86737250	-0.0127919	G	6.56373e-13	RP11-331K15.1	--	--	--	--	--	--	--	--	--	--	--	--
--	rs1598080	3	51	84843135	0.0151335	A	1.70253e-17	LINC00971	--	--	--	--	--	--	--	--	--	--	--	--
--	rs17277170	3	51	85873741	-0.0376317	C	1.08883e-09	CADM2:CADM2-AS2	--	--	--	--	--	--	--	--	--	--	--	--
--	rs17460569	3	51	85619451	-0.0270983	A	9.29858e-18	CADM2	--	--	--	--	--	--	--	--	--	--	--	--
--	rs2175671	3	51	86264283	0.0138155	T	1.65516e-12	RNU6-1129P	--	--	--	--	--	--	--	--	--	--	--	--
--	rs291952	3	51	86522377	-0.0109214	C	8.22046e-11	RP11-331K15.1	--	--	--	--	--	--	--	--	--	--	--	--
--	rs291957	3	51	86502137	0.0106372	C	8.43866e-09	RP11-331K15.1	--	--	--	--	--	--	--	--	--	--	--	--
--	rs34332396	3	51	85969065	-0.0208694	T	2.01089e-09	CADM2	--	--	--	--	--	--	--	--	--	--	--	--
--	rs62261675	3	51	85692839	-0.0393095	C	5.19897e-11	CADM2	--	--	--	--	--	--	--	--	--	--	--	--
--	rs6549086	3	51	86294055	0.018994	C	8.14307e-11	RNU6-1129P	--	--	--	--	--	--	--	--	--	--	--	--
--	rs6785531	3	51	85788810	0.0178465	A	2.09316e-25	CADM2	--	--	--	--	--	--	--	--	--	--	--	--
--	rs6786876	3	51	86462805	0.0138966	G	3.80834e-13	RN7SKP284	--	--	--	--	--	--	--	--	--	--	--	--
--	rs6801767	3	51	86563603	-0.0123085	T	1.18958e-12	RP11-331K15.1	--	--	--	--	--	--	--	--	--	--	--	--
--	rs73130743	3	51	85288268	0.0212866	C	2.46391e-09	CADM2	--	--	--	--	--	--	--	--	--	--	--	--
--	rs73130751	3	51	85306528	0.0129198	A	6.68047e-09	CADM2	--	--	--	--	--	--	--	--	--	--	--	--
--	rs73146685	3	51	86496277	0.0139386	C	1.00663e-15	RP11-331K15.1	--	--	--	--	--	--	--	--	--	--	--	--
--	rs74377377	3	51	84583374	-0.0190929	A	2.11972e-10	AC107025.1	--	--	--	--	--	--	--	--	--	--	--	--
--	rs74714399	3	51	84827662	-0.0218733	A	1.06399e-11	LINC00971	--	--	--	--	--	--	--	--	--	--	--	--
--	rs74827057	3	51	84709962	0.010242	C	1.80468e-08	LINC00971	--	--	--	--	--	--	--	--	--	--	--	--
--	rs75985367	3	51	84905052	0.0106828	T	4.21668e-08	LINC00971	--	--	--	--	--	--	--	--	--	--	--	--
--	rs76209954	3	51	84880591	-0.0145398	C	2.14502e-11	LINC00971	--	--	--	--	--	--	--	--	--	--	--	--
--	rs7626127	3	51	85031888	-0.0210266	A	6.72414e-27	CADM2	--	--	--	--	--	--	--	--	--	--	--	--
--	rs7633256	3	51	85218233	-0.0164423	T	4.25766e-09	CADM2	--	--	--	--	--	--	--	--	--	--	--	--
--	rs7648317	3	51	85350318	0.0158992	G	3.2873e-08	CADM2	--	--	--	--	--	--	--	--	--	--	--	--
--	rs77022800	3	51	86355821	-0.0356606	G	1.79635e-08	RP11-789F5.1	--	--	--	--	--	--	--	--	--	--	--	--
--	rs77257248	3	51	85867177	0.0186504	G	3.9596e-09	CADM2:CADM2-AS2	--	--	--	--	--	--	--	--	--	--	--	--
--	rs78170629	3	51	84572340	-0.0229602	C	1.31183e-09	AC107025.1	--	--	--	--	--	--	--	--	--	--	--	--
--	rs78183503	3	51	85356456	-0.01918	A	3.63003e-08	CADM2	--	--	--	--	--	--	--	--	--	--	--	--
--	rs79429022	3	51	86248211	-0.028326	G	2.58684e-10	RNU6-1129P	--	--	--	--	--	--	--	--	--	--	--	--
--	rs9810488	3	51	85396964	0.0229825	G	8.97334e-33	CADM2	--	--	--	--	--	--	--	--	--	--	--	--
--	rs9814924	3	51	86245962	-0.0286302	C	1.43929e-10	RNU6-1129P	--	--	--	--	--	--	--	--	--	--	--	--
--	rs9823132	3	51	84879722	-0.0131588	C	2.31246e-15	LINC00971	--	--	--	--	--	--	--	--	--	--	--	--
--	rs9832474	3	51	86429950	-0.0128563	T	7.01762e-15	RN7SKP284	--	--	--	--	--	--	--	--	--	--	--	--
--	rs12107260	3	54	114638601	-0.0185042	A	7.55139e-11	ZBTB20	--	--	--	--	--	--	--	--	--	--	--	--
--	rs658569	3	54	114586535	0.0183082	A	1.28459e-08	ZBTB20	--	--	--	--	--	--	--	--	--	--	--	--
--	rs9289008	3	54	114820006	-0.010265	A	4.37395e-08	ZBTB20:ZBTB20-AS4	--	--	--	--	--	--	--	--	--	--	--	--
--	rs1862904	3	62	185655454	-0.00934051	A	3.96648e-08	TRA2B	--	--	--	--	--	--	--	--	--	--	--	--
--	rs13127182	4	63	18396321	-0.0103683	A	1.29355e-08	RP11-608B3.1	--	--	--	--	--	--	--	--	--	--	--	--
--	rs6853846	4	63	18408169	-0.00986453	G	6.18028e-09	RP11-608B3.1	--	--	--	--	--	--	--	--	--	--	--	--
--	rs140705755	4	64	30518974	0.0133787	T	1.75329e-08	PCDH7	--	--	--	--	--	--	--	--	--	--	--	--
--	rs7669969	4	64	31165942	0.0115557	C	5.46165e-10	RP11-617I14.1	--	--	--	--	--	--	--	--	--	--	--	--
--	rs2089913	4	65	45071269	0.00971872	C	6.54942e-09	RP11-362I1.1	--	--	--	--	--	--	--	--	--	--	--	--
--	rs1512142	4	67	47004305	0.00993989	G	3.09126e-09	GABRB1	--	--	--	--	--	--	--	--	--	--	--	--
--	rs6818828	4	67	47092936	-0.0115158	T	7.02474e-11	GABRB1	--	--	--	--	--	--	--	--	--	--	--	--
--	rs11735180	4	68	57918564	0.0112821	T	2.80809e-08	IGFBP7	--	--	--	--	--	--	--	--	--	--	--	--
--	rs41495551	4	68	57903093	0.0108222	A	2.22424e-08	IGFBP7	--	--	--	--	--	--	--	--	--	--	--	--
--	rs11131344	4	69	62633101	-0.0115613	T	2.05234e-08	LPHN3	--	--	--	--	--	--	--	--	--	--	--	--
--	rs9994443	4	69	62997654	0.0102583	T	3.25531e-08	RP11-84A1.3	--	--	--	--	--	--	--	--	--	--	--	--
--	rs1451159	4	70	66182445	-0.0154277	C	2.69409e-08	EPHA5	--	--	--	--	--	--	--	--	--	--	--	--
--	rs13151057	4	73	98279501	0.0108748	C	1.46162e-10	STPG2:RP11-681L8.1	--	--	--	--	--	--	--	--	--	--	--	--
--	rs4290899	4	73	98053899	0.0104207	C	1.22177e-09	RP11-431J17.1	--	--	--	--	--	--	--	--	--	--	--	--
--	rs62334185	4	79	180763844	-0.00959229	G	4.14004e-08	RP11-774G5.1	--	--	--	--	--	--	--	--	--	--	--	--
--	rs11952160	5	81	26009702	-0.00960048	A	1.31572e-08	RNU4-43P	--	--	--	--	--	--	--	--	--	--	--	--
--	rs7704530	5	83	30845465	-0.0105995	G	7.37082e-09	RPL19P11	--	--	--	--	--	--	--	--	--	--	--	--
--	rs4532370	5	84	45506818	-0.0114536	T	6.16958e-09	HCN1	--	--	--	--	--	--	--	--	--	--	--	--
--	rs7293310	5	84	46000751	-0.0108013	A	2.94827e-10	CTD-2013M15.1	--	--	--	--	--	--	--	--	--	--	--	--
--	rs77219519	5	84	46011136	-0.0152113	T	8.2644e-10	CTD-2013M15.1	--	--	--	--	--	--	--	--	--	--	--	--
--	rs58980117	5	85	50162580	-0.0131737	T	3.55702e-08	RP11-317O24.1	--	--	--	--	--	--	--	--	--	--	--	--
--	rs1501841	5	87	60947483	-0.0101183	A	1.09476e-09	C5orf64	--	--	--	--	--	--	--	--	--	--	--	--
--	rs1423124	5	88	61387702	-0.0103362	T	1.39433e-08	RN7SKP157	--	--	--	--	--	--	--	--	--	--	--	--
--	rs112726070	5	90	80291143	-0.0122591	C	2.6531e-08	RASGRF2	--	--	--	--	--	--	--	--	--	--	--	--
--	rs6893705	5	90	80246729	-0.0122724	C	8.85277e-13	CTC-459I6.1	--	--	--	--	--	--	--	--	--	--	--	--
--	rs111929140	5	91	81235582	-0.0135821	T	1.31713e-09	ATG10	--	--	--	--	--	--	--	--	--	--	--	--
--	rs12658320	5	91	81203695	0.0111895	G	2.33894e-11	SHFM1P1	--	--	--	--	--	--	--	--	--	--	--	--
--	rs2925091	5	93	109385165	0.0118494	G	1.25123e-09	PGAM5P1	--	--	--	--	--	--	--	--	--	--	--	--
--	rs13165539	5	94	123857492	0.0111322	C	4.9783e-09	CTD-2308B18.3	--	--	--	--	--	--	--	--	--	--	--	--
--	rs6556377	5	98	158393580	-0.0131907	C	1.38952e-09	EBF1	--	--	--	--	--	--	--	--	--	--	--	--
--	rs7725619	5	98	158171141	0.0113196	A	1.68595e-09	EBF1	--	--	--	--	--	--	--	--	--	--	--	--
--	rs1935234	6	100	26067785	0.0130804	C	2.90303e-12	HIST1H1C	--	--	--	--	--	--	--	--	--	--	--	--
--	rs3094551	6	100	29354799	-0.0102405	A	1.33259e-09	OR5V1	--	--	--	--	--	--	--	--	--	--	--	--
--	rs3864294	6	100	28641957	-0.00987079	A	4.6523e-09	LINC00533	--	--	--	--	--	--	--	--	--	--	--	--
--	rs16898665	6	103	67360290	-0.0309404	A	3.98976e-09	RP11-24C14.1	--	--	--	--	--	--	--	--	--	--	--	--
--	rs80137000	6	103	67393316	-0.0200194	G	3.75458e-09	RP11-24C14.1	--	--	--	--	--	--	--	--	--	--	--	--
--	rs10944412	6	105	89592350	0.0105434	C	8.87401e-09	RNGTT	--	--	--	--	--	--	--	--	--	--	--	--
--	rs1268125	6	108	109142443	0.00995578	T	2.1035e-08	RP3-354J5.3	--	--	--	--	--	--	--	--	--	--	--	--
--	rs1279585	6	109	111155400	-0.010886	T	3.9447e-09	SNORA40	--	--	--	--	--	--	--	--	--	--	--	--
--	rs9386927	6	109	110946811	-0.0142902	A	3.02238e-08	CDK19	--	--	--	--	--	--	--	--	--	--	--	--
--	rs28514275	6	113	157621729	0.00987827	C	2.2295e-08	TMEM242	--	--	--	--	--	--	--	--	--	--	--	--
--	rs1764022	6	114	163809600	-0.018164	G	3.71744e-08	CAHM	--	--	--	--	--	--	--	--	--	--	--	--
--	rs12540220	7	116	3854176	0.0121243	T	2.29324e-08	SDK1	--	--	--	--	--	--	--	--	--	--	--	--
--	rs180897080	7	118	68957026	0.0349013	G	3.88273e-08	Y_RNA	--	--	--	--	--	--	--	--	--	--	--	--
--	rs75545499	7	118	68991585	0.0354709	T	4.79203e-12	RN7SL371P	--	--	--	--	--	--	--	--	--	--	--	--
--	rs12704947	7	119	97489563	-0.0110709	A	3.70763e-10	ASNS	--	--	--	--	--	--	--	--	--	--	--	--
--	rs62487983	7	121	103877127	0.0125198	C	2.94972e-10	ORC5	--	--	--	--	--	--	--	--	--	--	--	--
--	rs10255943	7	122	114072443	-0.0127977	A	9.86045e-13	FOXP2	--	--	--	--	--	--	--	--	--	--	--	--
--	rs71573104	7	122	114249522	0.0157638	A	1.66301e-08	FOXP2	--	--	--	--	--	--	--	--	--	--	--	--
--	rs7787902	7	123	114921759	-0.00957203	G	1.40169e-08	AC068610.5	--	--	--	--	--	--	--	--	--	--	--	--
--	rs7797141	7	123	115052164	0.0124993	A	4.66697e-11	RP11-222O23.1	--	--	--	--	--	--	--	--	--	--	--	--
--	rs161338	7	126	137053658	-0.0103098	A	5.2482e-09	DGKI	--	--	--	--	--	--	--	--	--	--	--	--
--	rs10095190	8	128	10239612	-0.0107878	C	1.20849e-10	MSRA	--	--	--	--	--	--	--	--	--	--	--	--
--	rs10107645	8	128	8746051	0.013783	A	1.60141e-09	MFHAS1	--	--	--	--	--	--	--	--	--	--	--	--
--	rs11250087	8	128	10771013	0.0121733	A	2.22097e-09	XKR6	--	--	--	--	--	--	--	--	--	--	--	--
--	rs11779019	8	128	9229139	-0.0128771	T	3.97841e-08	RP11-115J16.1	--	--	--	--	--	--	--	--	--	--	--	--
--	rs13252210	8	128	9769543	-0.0127034	A	1.73581e-10	LINC00599	--	--	--	--	--	--	--	--	--	--	--	--
--	rs13259648	8	128	10691004	-0.0132822	G	9.56849e-12	SOX7:SOX7:PINX1	--	--	--	--	--	--	--	--	--	--	--	--
--	rs13275541	8	128	10541179	-0.0117126	G	7.80279e-10	RP1L1:C8orf74	--	--	--	--	--	--	--	--	--	--	--	--
--	rs13277080	8	128	10578972	0.0102158	T	9.42445e-10	SOX7	--	--	--	--	--	--	--	--	--	--	--	--
--	rs17796285	8	128	11124455	0.0110911	G	1.2673e-10	LINC00529	--	--	--	--	--	--	--	--	--	--	--	--
--	rs17808048	8	128	11490567	0.0110339	C	7.59587e-09	GATA4	--	--	--	--	--	--	--	--	--	--	--	--
--	rs1806632	8	128	8119295	-0.0115099	G	1.04186e-08	FAM86B3P	--	--	--	--	--	--	--	--	--	--	--	--
--	rs189337795	8	128	11459404	-0.0325063	T	3.47267e-09	LINC00208	--	--	--	--	--	--	--	--	--	--	--	--
--	rs2085640	8	128	9265464	0.00954633	C	2.12495e-08	RP11-115J16.1:RP11-115J16.2	--	--	--	--	--	--	--	--	--	--	--	--
--	rs2253061	8	128	11497458	0.0143196	C	2.07573e-08	GATA4	--	--	--	--	--	--	--	--	--	--	--	--
--	rs2467519	8	128	11399011	0.0140333	T	4.36201e-13	BLK	--	--	--	--	--	--	--	--	--	--	--	--
--	rs2736314	8	128	11089238	0.0116655	G	2.20292e-11	LINC00529	--	--	--	--	--	--	--	--	--	--	--	--
--	rs28434571	8	128	10663287	0.0113802	T	2.02935e-08	SOX7:SOX7:PINX1	--	--	--	--	--	--	--	--	--	--	--	--
--	rs28486007	8	128	10804346	0.0108758	G	1.32176e-08	XKR6	--	--	--	--	--	--	--	--	--	--	--	--
--	rs2975681	8	128	10119277	-0.0105661	T	3.9257e-10	MSRA	--	--	--	--	--	--	--	--	--	--	--	--
--	rs2976874	8	128	8316581	-0.0117832	T	1.73301e-08	CTA-398F10.2	--	--	--	--	--	--	--	--	--	--	--	--
--	rs34944514	8	128	11252425	-0.0113967	C	1.49845e-11	C8orf12	--	--	--	--	--	--	--	--	--	--	--	--
--	rs35186221	8	128	10423372	-0.0121578	T	1.0825e-10	PRSS55	--	--	--	--	--	--	--	--	--	--	--	--
--	rs399123	8	128	8747537	-0.00993927	T	3.1263e-09	MFHAS1	--	--	--	--	--	--	--	--	--	--	--	--
--	rs4484648	8	128	10483302	-0.0118076	G	9.38367e-12	RP1L1	--	--	--	--	--	--	--	--	--	--	--	--
--	rs7001281	8	128	10503046	0.0106927	C	1.10439e-10	RP1L1	--	--	--	--	--	--	--	--	--	--	--	--
--	rs7018206	8	128	10964373	0.012194	A	7.6599e-10	XKR6	--	--	--	--	--	--	--	--	--	--	--	--
--	rs7461950	8	128	10569428	0.0112875	C	1.71429e-11	RP1L1	--	--	--	--	--	--	--	--	--	--	--	--
--	rs76869453	8	128	11788131	-0.0119932	T	2.69927e-08	OR7E161P	--	--	--	--	--	--	--	--	--	--	--	--
--	rs7813668	8	128	10804217	0.0112465	A	1.43423e-10	XKR6	--	--	--	--	--	--	--	--	--	--	--	--
--	rs7815715	8	128	10384699	-0.0103478	G	2.55203e-09	PRSS51:PRSS55	--	--	--	--	--	--	--	--	--	--	--	--
--	rs7819112	8	128	9154063	-0.0118779	A	1.22425e-08	RP11-115J16.1	--	--	--	--	--	--	--	--	--	--	--	--
--	rs7823200	8	128	10547758	0.0105942	A	2.82092e-10	RP1L1:C8orf74	--	--	--	--	--	--	--	--	--	--	--	--
--	rs7826189	8	128	10627860	0.0113448	G	8.22528e-12	SOX7:SOX7:CTD-2135J3.3:PINX1	--	--	--	--	--	--	--	--	--	--	--	--
--	rs78945375	8	128	8731567	0.0135555	C	3.65457e-12	MFHAS1	--	--	--	--	--	--	--	--	--	--	--	--
--	rs9329197	8	128	9259568	0.00958757	A	3.81328e-08	RP11-115J16.1:RP11-115J16.2	--	--	--	--	--	--	--	--	--	--	--	--
--	rs9644737	8	128	11269005	-0.0102068	A	2.01172e-08	C8orf12	--	--	--	--	--	--	--	--	--	--	--	--
--	rs113353501	8	129	33679705	0.0110962	T	2.06921e-08	RP11-317N12.1	--	--	--	--	--	--	--	--	--	--	--	--
--	rs67204526	8	129	33547258	0.00982544	A	1.21421e-08	RP11-317N12.1	--	--	--	--	--	--	--	--	--	--	--	--
--	rs10504285	8	131	60021779	0.0130888	C	4.70171e-08	TOX	--	--	--	--	--	--	--	--	--	--	--	--
--	rs28670669	8	131	60182365	0.0138437	A	6.67881e-10	SNORA51	--	--	--	--	--	--	--	--	--	--	--	--
--	rs17358602	8	132	65534898	0.0114182	T	2.61502e-08	CYP7B1	--	--	--	--	--	--	--	--	--	--	--	--
--	rs62519821	8	132	65464495	0.0121307	G	2.26924e-09	RP11-21C4.4	--	--	--	--	--	--	--	--	--	--	--	--
--	rs79637966	8	132	65414856	0.0156814	T	1.21598e-08	RP11-21C4.4	--	--	--	--	--	--	--	--	--	--	--	--
--	rs7005666	8	133	81412967	-0.0129198	G	3.88076e-08	ZBTB10	--	--	--	--	--	--	--	--	--	--	--	--
--	rs7828386	8	137	112262496	-0.0193547	C	1.37321e-08	RP11-946L20.4	--	--	--	--	--	--	--	--	--	--	--	--
--	rs6475044	9	141	16355870	0.00913626	C	4.90826e-08	BNC2	--	--	--	--	--	--	--	--	--	--	--	--
--	rs13300703	9	143	19691720	0.0113101	G	3.12165e-08	SLC24A2	--	--	--	--	--	--	--	--	--	--	--	--
--	rs10869253	9	145	71346430	-0.00983292	C	4.64572e-09	PIP5K1B	--	--	--	--	--	--	--	--	--	--	--	--
--	rs1332893	9	147	87250808	-0.0162867	C	2.25191e-08	RP11-361M4.1	--	--	--	--	--	--	--	--	--	--	--	--
--	rs11140867	9	148	87742127	-0.00992754	A	4.90188e-09	UBE2V1P10	--	--	--	--	--	--	--	--	--	--	--	--
--	rs10759661	9	150	116620933	-0.00927959	T	3.14684e-08	RP11-534I8.1	--	--	--	--	--	--	--	--	--	--	--	--
--	rs1409382	9	150	116538831	-0.00982214	A	3.2612e-09	AL157702.1	--	--	--	--	--	--	--	--	--	--	--	--
--	rs13298363	9	151	126208975	-0.0122546	C	1.54425e-09	DENND1A	--	--	--	--	--	--	--	--	--	--	--	--
--	rs58605477	9	151	126247833	0.0127722	A	2.5755e-10	DENND1A	--	--	--	--	--	--	--	--	--	--	--	--
--	rs7869395	9	153	137976605	0.0115431	G	4.52686e-08	OLFM1	--	--	--	--	--	--	--	--	--	--	--	--
--	rs7911327	10	156	57459869	-0.00919605	C	1.61691e-08	GAPDHP21	--	--	--	--	--	--	--	--	--	--	--	--
--	rs77605912	10	158	64750787	-0.0172186	G	2.13325e-09	EGR2	--	--	--	--	--	--	--	--	--	--	--	--
--	rs17297194	10	159	66584118	-0.015534	T	4.24494e-08	ANXA2P3	--	--	--	--	--	--	--	--	--	--	--	--
--	rs2684723	10	159	66576137	0.0092448	A	4.80735e-08	ANXA2P3	--	--	--	--	--	--	--	--	--	--	--	--
--	rs1253425	10	161	98971025	-0.0130073	G	1.82067e-11	ARHGAP19-SLIT1	--	--	--	--	--	--	--	--	--	--	--	--
--	rs1334891	10	161	99080871	0.011	G	2.80252e-10	FRAT1	--	--	--	--	--	--	--	--	--	--	--	--
--	rs2297666	10	161	99205686	0.00985204	A	1.71316e-08	EXOSC1	--	--	--	--	--	--	--	--	--	--	--	--
--	rs35717991	10	161	99078483	-0.0168812	G	2.11878e-10	FRAT1	--	--	--	--	--	--	--	--	--	--	--	--
--	rs7070902	10	161	99096752	-0.0166331	C	2.93391e-14	RP11-452K12.4	--	--	--	--	--	--	--	--	--	--	--	--
--	rs1264757	10	163	116935665	-0.0123464	T	5.02377e-12	ATRNL1	--	--	--	--	--	--	--	--	--	--	--	--
--	rs6585468	10	164	119630558	-0.0100697	G	8.40095e-09	RP11-355F22.1	--	--	--	--	--	--	--	--	--	--	--	--
--	rs61869029	11	167	1472204	0.0116735	G	2.7412e-08	BRSK2	--	--	--	--	--	--	--	--	--	--	--	--
--	rs10082688	11	168	13266951	-0.00910623	C	4.09302e-08	ARNTL	--	--	--	--	--	--	--	--	--	--	--	--
--	rs4757587	11	170	17760904	0.0126886	C	2.64056e-08	KCNC1	--	--	--	--	--	--	--	--	--	--	--	--
--	rs10835395	11	172	28741136	-0.00958456	A	8.95902e-09	RP11-115J23.1	--	--	--	--	--	--	--	--	--	--	--	--
--	rs12806057	11	172	28814506	-0.0149592	T	4.29943e-11	RP11-115J23.1	--	--	--	--	--	--	--	--	--	--	--	--
--	rs1344299	11	172	28683234	-0.012356	C	3.05927e-09	RP11-960D24.1	--	--	--	--	--	--	--	--	--	--	--	--
--	rs145860486	11	172	29092811	0.0237261	C	4.35687e-08	RP11-115J23.1	--	--	--	--	--	--	--	--	--	--	--	--
--	rs2939230	11	172	28965087	0.0200558	G	2.10839e-09	RP11-115J23.1	--	--	--	--	--	--	--	--	--	--	--	--
--	rs35398452	11	172	28766005	-0.0115443	C	1.27921e-09	RP11-115J23.1	--	--	--	--	--	--	--	--	--	--	--	--
--	rs75261174	11	172	28715284	0.019999	G	1.03165e-08	RP11-115J23.1	--	--	--	--	--	--	--	--	--	--	--	--
--	rs573434	11	173	30420584	-0.0164065	C	2.04588e-08	MPPED2	--	--	--	--	--	--	--	--	--	--	--	--
--	rs7929807	11	173	30686245	-0.0099958	T	2.61059e-09	RP5-1024C24.1	--	--	--	--	--	--	--	--	--	--	--	--
--	rs4756051	11	175	46055904	0.0115882	C	4.69305e-08	PHF21A	--	--	--	--	--	--	--	--	--	--	--	--
--	rs141840109	11	176	57458135	-0.0333294	C	2.54567e-09	ZDHHC5	--	--	--	--	--	--	--	--	--	--	--	--
--	rs11227485	11	178	66215423	0.0102482	C	2.08459e-08	MRPL11	--	--	--	--	--	--	--	--	--	--	--	--
--	rs4930366	11	178	66176156	-0.0116218	C	3.6115e-11	RP11-867G23.10	--	--	--	--	--	--	--	--	--	--	--	--
--	rs2238051	12	181	2307175	-0.0103884	C	1.03271e-09	CACNA1C	--	--	--	--	--	--	--	--	--	--	--	--
--	rs882193	12	181	2350620	0.00956057	G	2.8596e-08	CACNA1C	--	--	--	--	--	--	--	--	--	--	--	--
--	rs882195	12	181	2350401	-0.0104705	G	6.61531e-10	CACNA1C	--	--	--	--	--	--	--	--	--	--	--	--
--	rs1806197	12	182	13734261	0.00939541	T	1.64084e-08	GRIN2B	--	--	--	--	--	--	--	--	--	--	--	--
--	rs7358607	12	185	60260996	-0.00985971	T	3.9198e-09	RP11-813P10.2	--	--	--	--	--	--	--	--	--	--	--	--
--	rs9578192	13	192	31254866	-0.0091413	A	3.60626e-08	USPL1	--	--	--	--	--	--	--	--	--	--	--	--
--	rs7326131	13	193	54132911	-0.0115038	A	1.64899e-08	AL450423.1	--	--	--	--	--	--	--	--	--	--	--	--
--	rs9538150	13	195	59215708	0.0107815	T	7.21716e-09	DNAJA1P1	--	--	--	--	--	--	--	--	--	--	--	--
--	rs4310750	13	196	62912083	0.0114754	C	3.57974e-10	LINC00459	--	--	--	--	--	--	--	--	--	--	--	--
--	rs563692	13	197	80912101	0.0112135	T	1.5576e-10	SPRY2	--	--	--	--	--	--	--	--	--	--	--	--
--	rs7337720	13	198	94205582	-0.0103422	G	1.60585e-09	GPC6	--	--	--	--	--	--	--	--	--	--	--	--
--	rs17114622	14	200	29677875	0.0100656	G	4.29382e-09	RP11-562L8.1	--	--	--	--	--	--	--	--	--	--	--	--
--	rs2239221	14	204	72852109	-0.0105719	T	5.57302e-10	RGS6	--	--	--	--	--	--	--	--	--	--	--	--
--	rs3783845	14	206	89867481	0.0100759	C	1.83544e-08	FOXN3:RP11-33N16.2	--	--	--	--	--	--	--	--	--	--	--	--
--	rs74078208	14	208	98499682	-0.0101485	T	3.88956e-09	RP11-61O1.1	--	--	--	--	--	--	--	--	--	--	--	--
--	rs58948914	14	209	99536354	0.0208683	C	1.88305e-08	AL162151.4	--	--	--	--	--	--	--	--	--	--	--	--
--	rs10129899	14	210	104330432	0.0092146	C	3.44885e-08	CTD-2134A5.4	--	--	--	--	--	--	--	--	--	--	--	--
--	rs7167767	15	217	81025755	-0.00971376	G	2.48679e-08	ABHD17C	--	--	--	--	--	--	--	--	--	--	--	--
--	rs11854420	15	218	88256014	0.010669	A	1.45592e-08	RP11-648K4.2	--	--	--	--	--	--	--	--	--	--	--	--
--	rs6500947	16	221	7366369	0.0116131	G	3.86093e-10	RBFOX1	--	--	--	--	--	--	--	--	--	--	--	--
--	rs34406060	16	222	10271246	0.03365	C	5.24835e-09	GRIN2A	--	--	--	--	--	--	--	--	--	--	--	--
--	rs9922316	16	223	23909952	-0.0125822	T	3.13012e-09	PRKCB	--	--	--	--	--	--	--	--	--	--	--	--
--	rs11648675	16	225	29780731	-0.00958514	T	3.48326e-08	ZG16	--	--	--	--	--	--	--	--	--	--	--	--
--	rs1582319	16	228	52091350	-0.0114443	T	2.59717e-08	C16orf97	--	--	--	--	--	--	--	--	--	--	--	--
--	rs2540755	16	228	52216608	-0.0104471	G	5.47249e-09	RP11-142G1.3	--	--	--	--	--	--	--	--	--	--	--	--
--	rs4784148	16	230	61704650	-0.00992954	T	3.03959e-08	CDH8	--	--	--	--	--	--	--	--	--	--	--	--
--	rs2356414	16	231	71378301	-0.0103654	C	1.27153e-08	AC106736.1	--	--	--	--	--	--	--	--	--	--	--	--
--	rs4790508	17	232	1238861	0.0102126	C	1.7856e-08	YWHAE	--	--	--	--	--	--	--	--	--	--	--	--
--	rs8066604	17	232	1237482	0.00997098	C	3.02281e-09	YWHAE	--	--	--	--	--	--	--	--	--	--	--	--
--	rs2301651	17	234	15928600	-0.00995101	G	2.9829e-09	TTC19	--	--	--	--	--	--	--	--	--	--	--	--
--	rs62074164	17	234	16150158	-0.0108457	C	2.36176e-08	PIGL	--	--	--	--	--	--	--	--	--	--	--	--
--	rs112417609	17	236	29339909	0.0213307	G	7.97311e-13	RP11-848P1.9	--	--	--	--	--	--	--	--	--	--	--	--
--	rs116945456	17	236	28964465	0.0160188	A	1.56374e-09	AC005562.1:LRRC37BP1	--	--	--	--	--	--	--	--	--	--	--	--
--	rs148378911	17	236	29707369	0.0280647	T	1.27916e-10	NF1	--	--	--	--	--	--	--	--	--	--	--	--
--	rs7502871	17	236	29740339	-0.0127526	A	2.5258e-09	RAB11FIP4	--	--	--	--	--	--	--	--	--	--	--	--
--	rs9912298	17	236	29735752	0.0116332	A	4.44677e-09	RAB11FIP4	--	--	--	--	--	--	--	--	--	--	--	--
--	rs11653093	17	237	35547802	0.00954033	C	5.54942e-09	ACACA	--	--	--	--	--	--	--	--	--	--	--	--
--	rs4239453	18	244	25413480	-0.0104453	C	4.49075e-08	CDH2	--	--	--	--	--	--	--	--	--	--	--	--
--	rs17678776	18	245	26170337	-0.0132113	T	4.69723e-08	ARIH2P1	--	--	--	--	--	--	--	--	--	--	--	--
--	rs9944845	18	248	42487993	-0.00936912	A	4.11775e-08	SETBP1	--	--	--	--	--	--	--	--	--	--	--	--
--	rs2588477	18	249	53625979	0.00958236	A	9.68862e-09	CTD-2008L17.1	--	--	--	--	--	--	--	--	--	--	--	--
--	rs2646940	18	249	53624765	0.0112468	C	3.65187e-09	CTD-2008L17.1	--	--	--	--	--	--	--	--	--	--	--	--
--	rs28525036	18	249	53425751	0.0132933	A	5.36554e-10	RP11-397A16.1	--	--	--	--	--	--	--	--	--	--	--	--
--	rs937831	18	249	53506971	0.00999217	C	9.41735e-10	RP11-397A16.3	--	--	--	--	--	--	--	--	--	--	--	--
--	rs12984644	19	251	14620294	-0.0136419	T	6.73514e-09	DNAJB1	--	--	--	--	--	--	--	--	--	--	--	--
--	rs7248009	19	251	14655502	0.00999085	G	7.51709e-09	TECR	--	--	--	--	--	--	--	--	--	--	--	--
--	rs7251878	19	251	14617896	-0.0109807	A	6.23238e-11	DNAJB1	--	--	--	--	--	--	--	--	--	--	--	--
--	rs10411126	19	252	30934385	-0.0112754	G	3.12097e-09	ZNF536	--	--	--	--	--	--	--	--	--	--	--	--
--	rs10416871	19	253	31889136	-0.0151076	C	3.0631e-08	AC007796.1	--	--	--	--	--	--	--	--	--	--	--	--
--	rs17498119	19	253	31854441	0.0163256	G	4.12104e-08	AC007796.1	--	--	--	--	--	--	--	--	--	--	--	--
--	rs3810561	20	256	3211064	-0.0103499	A	2.1826e-08	SLC4A11	--	--	--	--	--	--	--	--	--	--	--	--
--	rs6043557	20	257	15804432	0.0103557	C	3.79339e-08	MACROD2	--	--	--	--	--	--	--	--	--	--	--	--
--	rs17421384	22	262	40578343	0.037454	T	3.95719e-10	TNRC6B	--	--	--	--	--	--	--	--	--	--	--	--
--	rs34344173	22	262	42228156	0.0201702	T	2.89629e-12	RP5-821D11.7	--	--	--	--	--	--	--	--	--	--	--	--
--	rs6002312	22	262	41684003	-0.0105166	A	8.46318e-10	AL035681.1	--	--	--	--	--	--	--	--	--	--	--	--
--	rs71329131	22	262	42539105	0.0143823	T	2.9261e-08	CYP2D7P	--	--	--	--	--	--	--	--	--	--	--	--
--	rs76164940	22	262	41703969	0.0475869	C	4.71313e-09	ZC3H7B	--	--	--	--	--	--	--	--	--	--	--	--
--	rs76653253	22	262	41038054	0.0279192	C	8.63572e-10	MKL1	--	--	--	--	--	--	--	--	--	--	--	--
--	rs78909142	22	262	41389334	0.0483376	G	6.18307e-15	RBX1	--	--	--	--	--	--	--	--	--	--	--	--
--	rs79829846	22	262	42653852	0.0420826	G	1.03623e-11	TCF20	--	--	--	--	--	--	--	--	--	--	--	--
--	rs9611543	22	262	41683386	-0.0125171	G	7.36674e-11	RANGAP1	--	--	--	--	--	--	--	--	--	--	--	--
Ceramide levels (C24:0)	rs586924	1	1	21043302	-0.0116254	C	6.91013e-12	KIF17	rs519209	21043790	0.089	?	2e-07	KIF17	intron variant	32489964	Cresci S	2020-01-03	J Lipid Atheroscler	www.ncbi.nlm.nih.gov/pubmed/32489964
Facial morphology (factor 17, height of vermillion upper lip)	rs586924	1	1	21043302	-0.0116254	C	6.91013e-12	KIF17	rs554111	21042300	0.1642	C	7e-07	NR	intron variant	28441456	Lee MK	2017-04-25	PLoS One	www.ncbi.nlm.nih.gov/pubmed/28441456
Basophil count	rs34602121	1	1	21350691	0.0137187	G	9.67943e-13	EIF4G3	rs12097415	21506276	0.0204444	A	7e-20	EIF4G3, AL031005.1	intergenic variant	32888494	Vuckovic D	2020-09-01	Cell	www.ncbi.nlm.nih.gov/pubmed/32888494
Basophil count	rs34602121	1	1	21350691	0.0137187	G	9.67943e-13	EIF4G3	rs4060971	21506930	NA	T	9e-21	NR	intergenic variant	32888493	Chen MH	2020-09-01	Cell	www.ncbi.nlm.nih.gov/pubmed/32888493
Basophil count	rs34602121	1	1	21350691	0.0137187	G	9.67943e-13	EIF4G3	rs4060971	21506930	0.02066	T	2e-23	NR	intergenic variant	32888493	Chen MH	2020-09-01	Cell	www.ncbi.nlm.nih.gov/pubmed/32888493
Basophil percentage of white cells	rs34602121	1	1	21350691	0.0137187	G	9.67943e-13	EIF4G3	rs12097415	21506276	0.0195986	A	2e-18	EIF4G3, AL031005.1	intergenic variant	32888494	Vuckovic D	2020-09-01	Cell	www.ncbi.nlm.nih.gov/pubmed/32888494
Eosinophil counts	rs34602121	1	1	21350691	0.0137187	G	9.67943e-13	EIF4G3	rs3816455	21191430	0.0142152	G	2e-10	EIF4G3	intron variant	32888494	Vuckovic D	2020-09-01	Cell	www.ncbi.nlm.nih.gov/pubmed/32888494
Eosinophil counts	rs34602121	1	1	21350691	0.0137187	G	9.67943e-13	EIF4G3	rs2100382	21146422	NA	?	2e-07	NA	intron variant	30595370	Kichaev G	2018-12-27	Am J Hum Genet	www.ncbi.nlm.nih.gov/pubmed/30595370
Eosinophil counts	rs34602121	1	1	21350691	0.0137187	G	9.67943e-13	EIF4G3	rs12042978	21170811	0.01283	C	1e-10	NR	intron variant	32888493	Chen MH	2020-09-01	Cell	www.ncbi.nlm.nih.gov/pubmed/32888493
Eosinophil counts	rs34602121	1	1	21350691	0.0137187	G	9.67943e-13	EIF4G3	rs9426660	21520449	NA	G	1e-10	NR	intergenic variant	32888493	Chen MH	2020-09-01	Cell	www.ncbi.nlm.nih.gov/pubmed/32888493
Eosinophil percentage of white cells	rs34602121	1	1	21350691	0.0137187	G	9.67943e-13	EIF4G3	rs2100382	21146422	0.0131485	A	3e-09	EIF4G3	intron variant	32888494	Vuckovic D	2020-09-01	Cell	www.ncbi.nlm.nih.gov/pubmed/32888494
Red cell distribution width	rs34602121	1	1	21350691	0.0137187	G	9.67943e-13	EIF4G3	rs541464	21067095	NA	?	3e-08	NA	3 prime UTR variant	30595370	Kichaev G	2018-12-27	Am J Hum Genet	www.ncbi.nlm.nih.gov/pubmed/30595370
Red cell distribution width	rs34602121	1	1	21350691	0.0137187	G	9.67943e-13	EIF4G3	rs12097415	21506276	NA	A	2e-10	NR	intergenic variant	32888493	Chen MH	2020-09-01	Cell	www.ncbi.nlm.nih.gov/pubmed/32888493
White matter microstructure (axial diusivities)	rs34602121	1	1	21350691	0.0137187	G	9.67943e-13	EIF4G3	rs4654906	21509642	NA	?	4e-08	NR	regulatory region variant	31666681	Zhao B	2019-10-30	Mol Psychiatry	www.ncbi.nlm.nih.gov/pubmed/31666681
Adventurousness	rs6426658	1	1	21361176	-0.0134899	G	4.03193e-15	EIF4G3	rs12404954	21074727	0.0143189	A	6e-13	HP1BP3	intron variant	30643258	Karlsson Linner R	2019-01-14	Nat Genet	www.ncbi.nlm.nih.gov/pubmed/30643258
C-reactive protein levels	rs6426658	1	1	21361176	-0.0134899	G	4.03193e-15	EIF4G3	rs7537072	21434533	0.0126313	T	2e-10	NR	intron variant	31900758	Han X	2020-01-03	Eur J Epidemiol	www.ncbi.nlm.nih.gov/pubmed/31900758
Chronotype	rs6426658	1	1	21361176	-0.0134899	G	4.03193e-15	EIF4G3	rs10916892	21201325	1.0351	C	5e-19	EIF4G3	intron variant	30696823	Jones SE	2019-01-29	Nat Commun	www.ncbi.nlm.nih.gov/pubmed/30696823
Depressive symptoms	rs6426658	1	1	21361176	-0.0134899	G	4.03193e-15	EIF4G3	rs3767247	21227338	0.00610656	C	4e-10	NR	intron variant	30643256	Baselmans BML	2019-01-14	Nat Genet	www.ncbi.nlm.nih.gov/pubmed/30643256
Depressive symptoms	rs6426658	1	1	21361176	-0.0134899	G	4.03193e-15	EIF4G3	rs12131134	21534237	0.00570421	T	2e-09	NR	intergenic variant	30643256	Baselmans BML	2019-01-14	Nat Genet	www.ncbi.nlm.nih.gov/pubmed/30643256
Ease of getting up in the morning	rs6426658	1	1	21361176	-0.0134899	G	4.03193e-15	EIF4G3	rs12752290	21535330	0.0124	C	1e-12	NR	intergenic variant	30804565	Jansen PR	2019-02-25	Nat Genet	www.ncbi.nlm.nih.gov/pubmed/30804565
General risk tolerance (MTAG)	rs6426658	1	1	21361176	-0.0134899	G	4.03193e-15	EIF4G3	rs6426658	21361176	0.0097	A	1e-15	EIF4G3	intron variant	30643258	Karlsson Linner R	2019-01-14	Nat Genet	www.ncbi.nlm.nih.gov/pubmed/30643258
Height	rs6426658	1	1	21361176	-0.0134899	G	4.03193e-15	EIF4G3	rs4654873	21152384	NA	?	8e-10	NA	intron variant	30595370	Kichaev G	2018-12-27	Am J Hum Genet	www.ncbi.nlm.nih.gov/pubmed/30595370
Life satisfaction	rs6426658	1	1	21361176	-0.0134899	G	4.03193e-15	EIF4G3	rs10737452	21199764	0.00764632	T	2e-08	NR	intron variant	30643256	Baselmans BML	2019-01-14	Nat Genet	www.ncbi.nlm.nih.gov/pubmed/30643256
Life satisfaction	rs6426658	1	1	21361176	-0.0134899	G	4.03193e-15	EIF4G3	rs10916951	21528835	0.00739421	T	3e-08	NR	intergenic variant	30643256	Baselmans BML	2019-01-14	Nat Genet	www.ncbi.nlm.nih.gov/pubmed/30643256
Mean corpuscular hemoglobin	rs6426658	1	1	21361176	-0.0134899	G	4.03193e-15	EIF4G3	rs7556221	21455559	NA	?	2e-13	NA	intron variant	30595370	Kichaev G	2018-12-27	Am J Hum Genet	www.ncbi.nlm.nih.gov/pubmed/30595370
Mean corpuscular hemoglobin	rs6426658	1	1	21361176	-0.0134899	G	4.03193e-15	EIF4G3	rs9426736	21505931	0.015712	G	4e-16	NR	intergenic variant	32888493	Chen MH	2020-09-01	Cell	www.ncbi.nlm.nih.gov/pubmed/32888493
Morning person	rs6426658	1	1	21361176	-0.0134899	G	4.03193e-15	EIF4G3	rs3767240	21163921	NA	?	1e-11	NA	intron variant	30595370	Kichaev G	2018-12-27	Am J Hum Genet	www.ncbi.nlm.nih.gov/pubmed/30595370
Morning person	rs6426658	1	1	21361176	-0.0134899	G	4.03193e-15	EIF4G3	rs12404954	21074727	1.03146	G	1e-17	HP1BP3	intron variant	30696823	Jones SE	2019-01-29	Nat Commun	www.ncbi.nlm.nih.gov/pubmed/30696823
Morning person	rs6426658	1	1	21361176	-0.0134899	G	4.03193e-15	EIF4G3	rs10916892	21201325	1.03359	C	5e-19	EIF4G3	intron variant	30696823	Jones SE	2019-01-29	Nat Commun	www.ncbi.nlm.nih.gov/pubmed/30696823
Morning person	rs6426658	1	1	21361176	-0.0134899	G	4.03193e-15	EIF4G3	rs12752290	21535330	1.03114	C	3e-18	EIF4G3, ECE1	intergenic variant	30696823	Jones SE	2019-01-29	Nat Commun	www.ncbi.nlm.nih.gov/pubmed/30696823
Morning person	rs6426658	1	1	21361176	-0.0134899	G	4.03193e-15	EIF4G3	rs6680486	21302774	1.03135	C	1e-17	EIF4G3	intron variant	30696823	Jones SE	2019-01-29	Nat Commun	www.ncbi.nlm.nih.gov/pubmed/30696823
Morning person	rs6426658	1	1	21361176	-0.0134899	G	4.03193e-15	EIF4G3	rs957163	21416181	1.0316	T	9e-18	EIF4G3	intron variant	30696823	Jones SE	2019-01-29	Nat Commun	www.ncbi.nlm.nih.gov/pubmed/30696823
Morningness	rs6426658	1	1	21361176	-0.0134899	G	4.03193e-15	EIF4G3	rs10916866	21137768	0.017	A	2e-14	NA	intron variant	30804565	Jansen PR	2019-02-25	Nat Genet	www.ncbi.nlm.nih.gov/pubmed/30804565
Neuroticism	rs6426658	1	1	21361176	-0.0134899	G	4.03193e-15	EIF4G3	rs57351360	21229538	NA	?	2e-07	NA	intron variant	30595370	Kichaev G	2018-12-27	Am J Hum Genet	www.ncbi.nlm.nih.gov/pubmed/30595370
Neuroticism	rs6426658	1	1	21361176	-0.0134899	G	4.03193e-15	EIF4G3	rs3767247	21227338	0.00959426	C	3e-10	NR	intron variant	30643256	Baselmans BML	2019-01-14	Nat Genet	www.ncbi.nlm.nih.gov/pubmed/30643256
Neuroticism	rs6426658	1	1	21361176	-0.0134899	G	4.03193e-15	EIF4G3	rs12131134	21534237	0.00895876	T	2e-09	NR	intergenic variant	30643256	Baselmans BML	2019-01-14	Nat Genet	www.ncbi.nlm.nih.gov/pubmed/30643256
Physical activity (walking duration)	rs6426658	1	1	21361176	-0.0134899	G	4.03193e-15	EIF4G3	rs7548269	21089472	0.027	T	2e-08	HP1BP3	intron variant	30531941	Doherty A	2018-12-10	Nat Commun	www.ncbi.nlm.nih.gov/pubmed/30531941
Positive affect	rs6426658	1	1	21361176	-0.0134899	G	4.03193e-15	EIF4G3	rs3767247	21227338	0.00741063	C	2e-09	NR	intron variant	30643256	Baselmans BML	2019-01-14	Nat Genet	www.ncbi.nlm.nih.gov/pubmed/30643256
Positive affect	rs6426658	1	1	21361176	-0.0134899	G	4.03193e-15	EIF4G3	rs10916951	21528835	0.00696688	T	1e-08	NR	intergenic variant	30643256	Baselmans BML	2019-01-14	Nat Genet	www.ncbi.nlm.nih.gov/pubmed/30643256
Red blood cell count	rs6426658	1	1	21361176	-0.0134899	G	4.03193e-15	EIF4G3	rs11807193	21420617	0.0176388	A	2e-14	EIF4G3	intron variant	32888494	Vuckovic D	2020-09-01	Cell	www.ncbi.nlm.nih.gov/pubmed/32888494
Red blood cell count	rs6426658	1	1	21361176	-0.0134899	G	4.03193e-15	EIF4G3	rs17410008	21220701	NA	?	6e-14	NA	intron variant	30595370	Kichaev G	2018-12-27	Am J Hum Genet	www.ncbi.nlm.nih.gov/pubmed/30595370
Red blood cell count	rs6426658	1	1	21361176	-0.0134899	G	4.03193e-15	EIF4G3	rs61781106	21258204	0.017307	A	1e-19	NR	intron variant	32888493	Chen MH	2020-09-01	Cell	www.ncbi.nlm.nih.gov/pubmed/32888493
Red blood cell count	rs6426658	1	1	21361176	-0.0134899	G	4.03193e-15	EIF4G3	rs3767248	21276854	NA	G	5e-18	NR	intron variant	32888493	Chen MH	2020-09-01	Cell	www.ncbi.nlm.nih.gov/pubmed/32888493
Social science traits (pleiotropy) (HIPO component 1)	rs6426658	1	1	21361176	-0.0134899	G	4.03193e-15	EIF4G3	rs2874367	21324491	NA	?	1e-08	EIF4G3	intron variant	30289880	Qi G	2018-10-05	PLoS Genet	www.ncbi.nlm.nih.gov/pubmed/30289880
Superior frontal gyrus grey matter volume	rs6426658	1	1	21361176	-0.0134899	G	4.03193e-15	EIF4G3	rs4654899	21410231	787	A	2e-06	EIF4G3	intron variant	25335168	Hashimoto R	2014-10-21	Transl Psychiatry	www.ncbi.nlm.nih.gov/pubmed/25335168
Superior frontal gyrus grey matter volume	rs6426658	1	1	21361176	-0.0134899	G	4.03193e-15	EIF4G3	rs4654899	21410231	969.5	A	8e-09	EIF4G3	intron variant	25335168	Hashimoto R	2014-10-21	Transl Psychiatry	www.ncbi.nlm.nih.gov/pubmed/25335168
Well-being spectrum (multivariate analysis)	rs6426658	1	1	21361176	-0.0134899	G	4.03193e-15	EIF4G3	rs4654874	21156667	0.00595871	G	1e-10	NR	intron variant	30643256	Baselmans BML	2019-01-14	Nat Genet	www.ncbi.nlm.nih.gov/pubmed/30643256
Adventurousness	rs9887774	1	2	23702384	-0.0151459	A	4.25771e-10	RP5-1057J7.7	rs638722	23697617	0.0149298	T	4e-09	TCEA3	non coding transcript exon variant	30643258	Karlsson Linner R	2019-01-14	Nat Genet	www.ncbi.nlm.nih.gov/pubmed/30643258
Creatinine levels	rs9887774	1	2	23702384	-0.0151459	A	4.25771e-10	RP5-1057J7.7	rs9887774	23702384	0.02645	?	3e-11	ZNF436-AS1, TCEA3	intergenic variant	29403010	Kanai M	2018-02-05	Nat Genet	www.ncbi.nlm.nih.gov/pubmed/29403010
Estimated glomerular filtration rate	rs9887774	1	2	23702384	-0.0151459	A	4.25771e-10	RP5-1057J7.7	rs9887775	23702531	0.0035	A	2e-15	ZNF436-AS1	intergenic variant	31152163	Wuttke M	2019-05-31	Nat Genet	www.ncbi.nlm.nih.gov/pubmed/31152163
Heel bone mineral density	rs9887774	1	2	23702384	-0.0151459	A	4.25771e-10	RP5-1057J7.7	rs680386	23695275	0.0161856	G	1e-11	ZNF436	intron variant	30598549	Morris JA	2018-12-31	Nat Genet	www.ncbi.nlm.nih.gov/pubmed/30598549
Monocyte count	rs9887774	1	2	23702384	-0.0151459	A	4.25771e-10	RP5-1057J7.7	rs10917370	23642837	NA	G	3e-10	NR	intron variant	32888493	Chen MH	2020-09-01	Cell	www.ncbi.nlm.nih.gov/pubmed/32888493
Monocyte percentage of white cells	rs9887774	1	2	23702384	-0.0151459	A	4.25771e-10	RP5-1057J7.7	rs10917370	23642837	0.0212282	G	4e-13	HNRNPR	intron variant	32888494	Vuckovic D	2020-09-01	Cell	www.ncbi.nlm.nih.gov/pubmed/32888494
Cigarettes smoked per day (MTAG)	rs10914678	1	3	33767228	-0.0105062	G	7.93558e-10	ZNF362:AL513327.1	rs6663484	33878554	0.0145221	G	2e-10	NR	intron variant	30643251	Liu M	2019-01-14	Nat Genet	www.ncbi.nlm.nih.gov/pubmed/30643251
Externalizing behaviour (multivariate analysis)	rs10914678	1	3	33767228	-0.0105062	G	7.93558e-10	ZNF362:AL513327.1	rs10914684	33795572	0.01	G	4e-17	PHC2	intron variant	34446935	Karlsson Linner R	2021-08-26	Nat Neurosci	www.ncbi.nlm.nih.gov/pubmed/34446935
Adventurousness	rs55745410	1	3	33802817	0.0113271	A	2.10115e-11	PHC2	rs55745410	33802817	0.0111246	A	4e-08	PHC2	intron variant	30643258	Karlsson Linner R	2019-01-14	Nat Genet	www.ncbi.nlm.nih.gov/pubmed/30643258
Alcohol consumption (drinks per week)	rs55745410	1	3	33802817	0.0113271	A	2.10115e-11	PHC2	rs58107686	33837334	0.00974713	A	8e-10	NR	intron variant	30643251	Liu M	2019-01-14	Nat Genet	www.ncbi.nlm.nih.gov/pubmed/30643251
Alcohol consumption (drinks per week) (MTAG)	rs55745410	1	3	33802817	0.0113271	A	2.10115e-11	PHC2	rs58107686	33837334	0.0100772	A	2e-12	NR	intron variant	30643251	Liu M	2019-01-14	Nat Genet	www.ncbi.nlm.nih.gov/pubmed/30643251
Body mass index	rs55745410	1	3	33802817	0.0113271	A	2.10115e-11	PHC2	rs12044012	33816726	NA	?	3e-09	NR	intron variant	31669095	Zhu Z	2019-10-24	J Allergy Clin Immunol	www.ncbi.nlm.nih.gov/pubmed/31669095
Body mass index	rs55745410	1	3	33802817	0.0113271	A	2.10115e-11	PHC2	rs6682438	33784146	NA	?	1e-09	NA	intron variant	30595370	Kichaev G	2018-12-27	Am J Hum Genet	www.ncbi.nlm.nih.gov/pubmed/30595370
Eosinophil percentage of white cells	rs55745410	1	3	33802817	0.0113271	A	2.10115e-11	PHC2	rs10753280	33774752	0.0173965	C	3e-13	A3GALT2, RP11-415J8.3	intron variant	32888494	Vuckovic D	2020-09-01	Cell	www.ncbi.nlm.nih.gov/pubmed/32888494
Fat-free mass	rs55745410	1	3	33802817	0.0113271	A	2.10115e-11	PHC2	rs55745410	33802817	0.16415	?	1e-12	NR	intron variant	30593698	Hubel C	2018-12-28	Am J Med Genet B Neuropsychiatr Genet	www.ncbi.nlm.nih.gov/pubmed/30593698
Fat-free mass	rs55745410	1	3	33802817	0.0113271	A	2.10115e-11	PHC2	rs55745410	33802817	0.18342	?	6e-07	NR	intron variant	30593698	Hubel C	2018-12-28	Am J Med Genet B Neuropsychiatr Genet	www.ncbi.nlm.nih.gov/pubmed/30593698
Fat-free mass	rs55745410	1	3	33802817	0.0113271	A	2.10115e-11	PHC2	rs55745410	33802817	0.14087	?	2e-08	NR	intron variant	30593698	Hubel C	2018-12-28	Am J Med Genet B Neuropsychiatr Genet	www.ncbi.nlm.nih.gov/pubmed/30593698
General risk tolerance (MTAG)	rs55745410	1	3	33802817	0.0113271	A	2.10115e-11	PHC2	rs55745410	33802817	0.01	A	6e-16	PHC2	intron variant	30643258	Karlsson Linner R	2019-01-14	Nat Genet	www.ncbi.nlm.nih.gov/pubmed/30643258
Height	rs55745410	1	3	33802817	0.0113271	A	2.10115e-11	PHC2	rs55745410	33802817	NA	?	5e-17	NA	intron variant	30595370	Kichaev G	2018-12-27	Am J Hum Genet	www.ncbi.nlm.nih.gov/pubmed/30595370
Platelet count	rs55745410	1	3	33802817	0.0113271	A	2.10115e-11	PHC2	rs6680310	33828259	NA	A	2e-15	NR	intron variant	32888493	Chen MH	2020-09-01	Cell	www.ncbi.nlm.nih.gov/pubmed/32888493
Risk-taking tendency (4-domain principal component model)	rs55745410	1	3	33802817	0.0113271	A	2.10115e-11	PHC2	rs10914684	33795572	0.0160688	A	5e-09	PHC2	intron variant	30643258	Karlsson Linner R	2019-01-14	Nat Genet	www.ncbi.nlm.nih.gov/pubmed/30643258
Smoking initiation (ever regular vs never regular)	rs55745410	1	3	33802817	0.0113271	A	2.10115e-11	PHC2	rs10914684	33795572	0.0158038	A	6e-09	NR	intron variant	30643251	Liu M	2019-01-14	Nat Genet	www.ncbi.nlm.nih.gov/pubmed/30643251
Smoking initiation (ever regular vs never regular) (MTAG)	rs55745410	1	3	33802817	0.0113271	A	2.10115e-11	PHC2	rs10914684	33795572	0.00865256	A	7e-14	NR	intron variant	30643251	Liu M	2019-01-14	Nat Genet	www.ncbi.nlm.nih.gov/pubmed/30643251
Smoking status	rs55745410	1	3	33802817	0.0113271	A	2.10115e-11	PHC2	rs10914684	33795572	NA	?	4e-09	NA	intron variant	30595370	Kichaev G	2018-12-27	Am J Hum Genet	www.ncbi.nlm.nih.gov/pubmed/30595370
Smoking status (ever vs never smokers)	rs55745410	1	3	33802817	0.0113271	A	2.10115e-11	PHC2	rs10914684	33795572	0.0151837	A	1e-12	PHC2	intron variant	30643258	Karlsson Linner R	2019-01-14	Nat Genet	www.ncbi.nlm.nih.gov/pubmed/30643258
Smoking status (ever vs never smokers)	rs55745410	1	3	33802817	0.0113271	A	2.10115e-11	PHC2	rs1324481	33892964	1.03008	G	4e-08	NR	intron variant	32231276	Cai N	2020-03-30	Nat Genet	www.ncbi.nlm.nih.gov/pubmed/32231276
Pancreas volume	rs10798950	1	3	33916616	-0.0093555	A	3.77209e-08	AL138837.1	rs2336240	33915751	0.044	?	3e-08	PHC2	intergenic variant	34128465	Liu Y	2021-06-15	Elife	www.ncbi.nlm.nih.gov/pubmed/34128465
Adventurousness	rs2885697	1	4	41544279	0.0112938	G	4.21341e-10	SCMH1	rs2885697	41544279	0.0123884	T	2e-09	SCMH1	intron variant	30643258	Karlsson Linner R	2019-01-14	Nat Genet	www.ncbi.nlm.nih.gov/pubmed/30643258
Atrial fibrillation	rs2885697	1	4	41544279	0.0112938	G	4.21341e-10	SCMH1	rs2885697	41544279	1.04	G	2e-07	SCMH1	intron variant	29892015	Roselli C	2018-06-11	Nat Genet	www.ncbi.nlm.nih.gov/pubmed/29892015
Atrial fibrillation	rs2885697	1	4	41544279	0.0112938	G	4.21341e-10	SCMH1	rs2885697	41544279	1.04	G	3e-10	SCMH1	intron variant	30061737	Nielsen JB	2018-07-30	Nat Genet	www.ncbi.nlm.nih.gov/pubmed/30061737
Externalizing behaviour (multivariate analysis)	rs2885697	1	4	41544279	0.0112938	G	4.21341e-10	SCMH1	rs11209838	41772957	0.008	C	6e-11	SCMH1 - FOXO6	intron variant	34446935	Karlsson Linner R	2021-08-26	Nat Neurosci	www.ncbi.nlm.nih.gov/pubmed/34446935
Fat-free mass	rs2885697	1	4	41544279	0.0112938	G	4.21341e-10	SCMH1	rs2885697	41544279	0.24316	?	2e-25	NR	intron variant	30593698	Hubel C	2018-12-28	Am J Med Genet B Neuropsychiatr Genet	www.ncbi.nlm.nih.gov/pubmed/30593698
Fat-free mass	rs2885697	1	4	41544279	0.0112938	G	4.21341e-10	SCMH1	rs2885697	41544279	0.3279	?	6e-19	NR	intron variant	30593698	Hubel C	2018-12-28	Am J Med Genet B Neuropsychiatr Genet	www.ncbi.nlm.nih.gov/pubmed/30593698
Fat-free mass	rs2885697	1	4	41544279	0.0112938	G	4.21341e-10	SCMH1	rs2885697	41544279	0.1327	?	2e-07	NR	intron variant	30593698	Hubel C	2018-12-28	Am J Med Genet B Neuropsychiatr Genet	www.ncbi.nlm.nih.gov/pubmed/30593698
General risk tolerance (MTAG)	rs2885697	1	4	41544279	0.0112938	G	4.21341e-10	SCMH1	rs2885697	41544279	0.0071	T	2e-08	SCMH1	intron variant	30643258	Karlsson Linner R	2019-01-14	Nat Genet	www.ncbi.nlm.nih.gov/pubmed/30643258
Height	rs2885697	1	4	41544279	0.0112938	G	4.21341e-10	SCMH1	rs6600365	41556253	0.027	T	2e-20	SCMH1	intron variant	25282103	Wood AR	2014-10-05	Nat Genet	www.ncbi.nlm.nih.gov/pubmed/25282103
Height	rs2885697	1	4	41544279	0.0112938	G	4.21341e-10	SCMH1	rs6686842	41530871	0.05	C	2e-08	SCMH1	intron variant	18391952	Weedon MN	2008-04-06	Nat Genet	www.ncbi.nlm.nih.gov/pubmed/18391952
Height	rs2885697	1	4	41544279	0.0112938	G	4.21341e-10	SCMH1	rs11209718	41688938	1.12	T	3e-09	SCMH1	intron variant	23563607	Berndt SI	2013-04-07	Nat Genet	www.ncbi.nlm.nih.gov/pubmed/23563607
Lung function (FVC)	rs2885697	1	4	41544279	0.0112938	G	4.21341e-10	SCMH1	rs2749418	41509674	NA	?	9e-09	NA	intron variant	30595370	Kichaev G	2018-12-27	Am J Hum Genet	www.ncbi.nlm.nih.gov/pubmed/30595370
Heel bone mineral density	rs475390	1	4	41570459	0.0116262	G	2.00302e-08	SCMH1	rs61780429	41457693	0.0186918	T	5e-17	CTPS1	intron variant	30598549	Morris JA	2018-12-31	Nat Genet	www.ncbi.nlm.nih.gov/pubmed/30598549
Heel bone mineral density	rs475390	1	4	41570459	0.0116262	G	2.00302e-08	SCMH1	rs61780429	41457693	0.0209349	?	4e-19	NA	intron variant	30048462	Kim SK	2018-07-26	PLoS One	www.ncbi.nlm.nih.gov/pubmed/30048462
Heel bone mineral density	rs475390	1	4	41570459	0.0116262	G	2.00302e-08	SCMH1	rs61780431	41464134	NA	?	1e-20	NA	intron variant	30595370	Kichaev G	2018-12-27	Am J Hum Genet	www.ncbi.nlm.nih.gov/pubmed/30595370
Height	rs475390	1	4	41570459	0.0116262	G	2.00302e-08	SCMH1	rs2154319	41745770	0.0503	T	9e-11	RP11-399E6.1	intron variant	28552196	Tachmazidou I	2017-06-01	Am J Hum Genet	www.ncbi.nlm.nih.gov/pubmed/28552196
Height	rs475390	1	4	41570459	0.0116262	G	2.00302e-08	SCMH1	rs2154319	41745770	0.03	T	2e-12	SCMH1	intron variant	20881960	Lango Allen H	2010-09-29	Nature	www.ncbi.nlm.nih.gov/pubmed/20881960
Height	rs475390	1	4	41570459	0.0116262	G	2.00302e-08	SCMH1	rs61780435	41475571	NA	?	6e-104	NA	3 prime UTR variant	30595370	Kichaev G	2018-12-27	Am J Hum Genet	www.ncbi.nlm.nih.gov/pubmed/30595370
Hip circumference adjusted for BMI	rs475390	1	4	41570459	0.0116262	G	2.00302e-08	SCMH1	rs1892425	41744821	0.0219471	A	1e-09	RP11-399E6.1	intron variant	34021172	Christakoudi S	2021-05-21	Sci Rep	www.ncbi.nlm.nih.gov/pubmed/34021172
Platelet count	rs475390	1	4	41570459	0.0116262	G	2.00302e-08	SCMH1	rs475390	41570459	0.015151	A	4e-12	NR	intron variant	32888493	Chen MH	2020-09-01	Cell	www.ncbi.nlm.nih.gov/pubmed/32888493
Waist circumference adjusted for body mass index	rs475390	1	4	41570459	0.0116262	G	2.00302e-08	SCMH1	rs17357954	41487337	NA	?	1e-12	NR	5 prime UTR variant	31669095	Zhu Z	2019-10-24	J Allergy Clin Immunol	www.ncbi.nlm.nih.gov/pubmed/31669095
Amyotrophic lateral sclerosis (age of onset)	rs2819330	1	5	44002957	-0.00981796	G	4.79046e-08	PTPRF	rs2819332	44005280	NA	A	5e-06	PTPRF	intron variant	22959728	Ahmeti KB	2012-09-05	Neurobiol Aging	www.ncbi.nlm.nih.gov/pubmed/22959728
Attention deficit hyperactivity disorder or cannabis use	rs2819330	1	5	44002957	-0.00981796	G	4.79046e-08	PTPRF	rs2782639	44006339	1.07527	G	2e-08	PTPRF	intron variant	30610198	Soler Artigas M	2019-01-04	Mol Psychiatry	www.ncbi.nlm.nih.gov/pubmed/30610198
Drug Experimentation	rs2819330	1	5	44002957	-0.00981796	G	4.79046e-08	PTPRF	rs951740	44011737	-0.025	G	9.7e-10	PTPRF	NA	NA	Sanchez-Roige S	2022-01-31	medRxiv	https://www.medrxiv.org/content/10.1101/2022.01.29.22270095v1
Externalizing behaviour (multivariate analysis)	rs2819330	1	5	44002957	-0.00981796	G	4.79046e-08	PTPRF	rs951740	44011737	0.014	G	5e-30	PTPRF	intron variant	34446935	Karlsson Linner R	2021-08-26	Nat Neurosci	www.ncbi.nlm.nih.gov/pubmed/34446935
Externalizing behaviour (multivariate analysis)	rs2819330	1	5	44002957	-0.00981796	G	4.79046e-08	PTPRF	rs571862	44083110	0.012	C	6e-20	PTPRF	splice region variant	34446935	Karlsson Linner R	2021-08-26	Nat Neurosci	www.ncbi.nlm.nih.gov/pubmed/34446935
Household income (MTAG)	rs2819330	1	5	44002957	-0.00981796	G	4.79046e-08	PTPRF	rs2842192	43970297	0.014578	A	9e-11	PTPRF	intergenic variant	31844048	Hill WD	2019-12-16	Nat Commun	www.ncbi.nlm.nih.gov/pubmed/31844048
Adventurousness	rs2004899	1	5	44045465	0.0132369	A	1.00829e-11	PTPRF	rs10789436	44040966	0.0150545	T	1e-10	PTPRF	intron variant	30643258	Karlsson Linner R	2019-01-14	Nat Genet	www.ncbi.nlm.nih.gov/pubmed/30643258
Balding type 1	rs2004899	1	5	44045465	0.0132369	A	1.00829e-11	PTPRF	rs586339	44137257	NA	?	2e-08	NA	missense variant	30595370	Kichaev G	2018-12-27	Am J Hum Genet	www.ncbi.nlm.nih.gov/pubmed/30595370
Coffee consumption	rs2004899	1	5	44045465	0.0132369	A	1.00829e-11	PTPRF	rs2494995	44022303	0.0082	A	4e-06	PTPRF	intron variant	31046077	Zhong VW	2019-05-02	Hum Mol Genet	www.ncbi.nlm.nih.gov/pubmed/31046077
Educational attainment (MTAG)	rs2004899	1	5	44045465	0.0132369	A	1.00829e-11	PTPRF	rs586339	44137257	0.0174	A	2e-31	Intergenic	missense variant	30038396	Lee JJ	2018-07-23	Nat Genet	www.ncbi.nlm.nih.gov/pubmed/30038396
Educational attainment (years of education)	rs2004899	1	5	44045465	0.0132369	A	1.00829e-11	PTPRF	rs12076635	44026656	0.0180239	C	3e-11	NR	intron variant	27225129	Okbay A	2016-05-26	Nature	www.ncbi.nlm.nih.gov/pubmed/27225129
Educational attainment (years of education)	rs2004899	1	5	44045465	0.0132369	A	1.00829e-11	PTPRF	rs12076635	44026656	0.0207	C	3e-34	NA	intron variant	30038396	Lee JJ	2018-07-23	Nat Genet	www.ncbi.nlm.nih.gov/pubmed/30038396
Educational attainment (years of education)	rs2004899	1	5	44045465	0.0132369	A	1.00829e-11	PTPRF	rs3828150	44050856	0.0153	T	7e-17	NA	intron variant	30038396	Lee JJ	2018-07-23	Nat Genet	www.ncbi.nlm.nih.gov/pubmed/30038396
Educational attainment (years of education)	rs2004899	1	5	44045465	0.0132369	A	1.00829e-11	PTPRF	rs12076635	44026656	NA	?	2e-19	NA	intron variant	30595370	Kichaev G	2018-12-27	Am J Hum Genet	www.ncbi.nlm.nih.gov/pubmed/30595370
Externalizing behaviour (multivariate analysis)	rs2004899	1	5	44045465	0.0132369	A	1.00829e-11	PTPRF	rs571862	44083110	0.012	C	6e-20	PTPRF	splice region variant	34446935	Karlsson Linner R	2021-08-26	Nat Neurosci	www.ncbi.nlm.nih.gov/pubmed/34446935
Household income (MTAG)	rs2004899	1	5	44045465	0.0132369	A	1.00829e-11	PTPRF	rs2842176	44022534	0.017819	T	2e-13	PTPRF	intron variant	31844048	Hill WD	2019-12-16	Nat Commun	www.ncbi.nlm.nih.gov/pubmed/31844048
Household income (MTAG)	rs2004899	1	5	44045465	0.0132369	A	1.00829e-11	PTPRF	rs656131	44129099	0.0128919	C	3e-09	KDM4A	intron variant	31844048	Hill WD	2019-12-16	Nat Commun	www.ncbi.nlm.nih.gov/pubmed/31844048
Intelligence (MTAG)	rs2004899	1	5	44045465	0.0132369	A	1.00829e-11	PTPRF	rs539096	44072420	0.0201744	A	9e-09	PTPRF	intron variant	29326435	Hill WD	2018-01-11	Mol Psychiatry	www.ncbi.nlm.nih.gov/pubmed/29326435
Neurofibrillary tangles (SNP x SNP interaction)	rs2004899	1	5	44045465	0.0132369	A	1.00829e-11	PTPRF	rs11947191 x rs4660260	44195353	NA	?	9e-09	NR x NR	intergenic variant x intron variant	32450446	Wang H	2020-04-29	Neurobiol Aging	www.ncbi.nlm.nih.gov/pubmed/32450446
Number of sexual partners	rs2004899	1	5	44045465	0.0132369	A	1.00829e-11	PTPRF	rs539096	44072420	0.0197123	A	5e-12	KDM4A	intron variant	30643258	Karlsson Linner R	2019-01-14	Nat Genet	www.ncbi.nlm.nih.gov/pubmed/30643258
Perceived intensity of sweet substances	rs2004899	1	5	44045465	0.0132369	A	1.00829e-11	PTPRF	rs623965	44111187	0.17	G	5e-06	KDM4A	intergenic variant	31005972	Hwang LD	2019-04-21	Am J Clin Nutr	www.ncbi.nlm.nih.gov/pubmed/31005972
Total PHF-tau (SNP x SNP interaction)	rs2004899	1	5	44045465	0.0132369	A	1.00829e-11	PTPRF	rs11947191 x rs4660260	44195353	NA	?	3e-21	NR x NR	intergenic variant x intron variant	32450446	Wang H	2020-04-29	Neurobiol Aging	www.ncbi.nlm.nih.gov/pubmed/32450446
ADHD vs autism spectrum disorder (ordinary least squares (OLS))	rs673253	1	5	44062154	0.0109439	C	8.42605e-11	PTPRF	rs3791033	44134077	0.0151	?	4e-09	NA	intron variant	33686288	Peyrot WJ	2021-03-08	Nat Genet	www.ncbi.nlm.nih.gov/pubmed/33686288
Aerodigestive squamous cell cancer (pleiotropy)	rs673253	1	5	44062154	0.0109439	C	8.42605e-11	PTPRF	rs2819336	44015809	0.93	T	2e-06	NR	intron variant	33667223	Lesseur C	2021-03-05	PLoS Genet	www.ncbi.nlm.nih.gov/pubmed/33667223
Age of smoking initiation (MTAG)	rs673253	1	5	44062154	0.0109439	C	8.42605e-11	PTPRF	rs55684236	44080009	0.0149703	A	4e-22	NR	intron variant	30643251	Liu M	2019-01-14	Nat Genet	www.ncbi.nlm.nih.gov/pubmed/30643251
C-reactive protein levels	rs673253	1	5	44062154	0.0109439	C	8.42605e-11	PTPRF	rs11210869	44026040	0.014156	A	1e-12	NR	intron variant	31900758	Han X	2020-01-03	Eur J Epidemiol	www.ncbi.nlm.nih.gov/pubmed/31900758
Cognitive ability (MTAG)	rs673253	1	5	44062154	0.0109439	C	8.42605e-11	PTPRF	rs2842188	44014280	6.566	?	5e-11	PTPRF	intron variant	29186694	Lam M	2017-11-28	Cell Rep	www.ncbi.nlm.nih.gov/pubmed/29186694
Cognitive performance (MTAG)	rs673253	1	5	44062154	0.0109439	C	8.42605e-11	PTPRF	rs2819336	44015809	0.0231	T	3e-22	Intergenic	intron variant	30038396	Lee JJ	2018-07-23	Nat Genet	www.ncbi.nlm.nih.gov/pubmed/30038396
Educational attainment (MTAG)	rs673253	1	5	44062154	0.0109439	C	8.42605e-11	PTPRF	rs2819336	44015809	0.0179	T	2e-39	Intergenic	intron variant	30038396	Lee JJ	2018-07-23	Nat Genet	www.ncbi.nlm.nih.gov/pubmed/30038396
Educational attainment (years of education)	rs673253	1	5	44062154	0.0109439	C	8.42605e-11	PTPRF	rs3791033	44134077	0.0136	T	2e-17	NA	intron variant	30038396	Lee JJ	2018-07-23	Nat Genet	www.ncbi.nlm.nih.gov/pubmed/30038396
Externalizing behaviour (multivariate analysis)	rs673253	1	5	44062154	0.0109439	C	8.42605e-11	PTPRF	rs571862	44083110	0.012	C	6e-20	PTPRF	splice region variant	34446935	Karlsson Linner R	2021-08-26	Nat Neurosci	www.ncbi.nlm.nih.gov/pubmed/34446935
General cognitive ability	rs673253	1	5	44062154	0.0109439	C	8.42605e-11	PTPRF	rs2819336	44015809	7.077	T	1e-12	PTPRF	intron variant	29844566	Davies G	2018-05-29	Nat Commun	www.ncbi.nlm.nih.gov/pubmed/29844566
Height	rs673253	1	5	44062154	0.0109439	C	8.42605e-11	PTPRF	rs61769611	44028913	NA	?	3e-16	NA	intron variant	30595370	Kichaev G	2018-12-27	Am J Hum Genet	www.ncbi.nlm.nih.gov/pubmed/30595370
Highest math class taken	rs673253	1	5	44062154	0.0109439	C	8.42605e-11	PTPRF	rs9787076	44141149	0.0189	A	4e-15	Intergenic	intron variant	30038396	Lee JJ	2018-07-23	Nat Genet	www.ncbi.nlm.nih.gov/pubmed/30038396
Highest math class taken (MTAG)	rs673253	1	5	44062154	0.0109439	C	8.42605e-11	PTPRF	rs9787076	44141149	0.0214	A	2e-34	Intergenic	intron variant	30038396	Lee JJ	2018-07-23	Nat Genet	www.ncbi.nlm.nih.gov/pubmed/30038396
Household income (MTAG)	rs673253	1	5	44062154	0.0109439	C	8.42605e-11	PTPRF	rs673253	44062154	0.0141205	T	5e-12	PTPRF	intron variant	31844048	Hill WD	2019-12-16	Nat Commun	www.ncbi.nlm.nih.gov/pubmed/31844048
Hypertension risk in short sleep duration	rs673253	1	5	44062154	0.0109439	C	8.42605e-11	PTPRF	rs660899	44117006	7.22	?	4e-06	JMJD2A	intron variant	22322875	Kim SJ	2012-02-09	Circ J	www.ncbi.nlm.nih.gov/pubmed/22322875
Intake of total sugars	rs673253	1	5	44062154	0.0109439	C	8.42605e-11	PTPRF	rs11577403	43989773	0.89	A	2e-07	PTPRF	regulatory region variant	31005972	Hwang LD	2019-04-21	Am J Clin Nutr	www.ncbi.nlm.nih.gov/pubmed/31005972
Intelligence	rs673253	1	5	44062154	0.0109439	C	8.42605e-11	PTPRF	rs2842188	44014280	5.742	T	9e-09	NR	intron variant	29942086	Savage JE	2018-06-25	Nat Genet	www.ncbi.nlm.nih.gov/pubmed/29942086
Intelligence (MTAG)	rs673253	1	5	44062154	0.0109439	C	8.42605e-11	PTPRF	rs673253	44062154	0.019606	T	3e-11	PTPRF	intron variant	29326435	Hill WD	2018-01-11	Mol Psychiatry	www.ncbi.nlm.nih.gov/pubmed/29326435
Menarche (age at onset)	rs673253	1	5	44062154	0.0109439	C	8.42605e-11	PTPRF	rs2274465	44121557	0.03	C	2e-09	KDM4A, PTPRP	intron variant	25231870	Perry JR	2014-07-23	Nature	www.ncbi.nlm.nih.gov/pubmed/25231870
Red blood cell count	rs673253	1	5	44062154	0.0109439	C	8.42605e-11	PTPRF	rs2274465	44121557	0.0168037	G	6e-13	KDM4A	intron variant	32888494	Vuckovic D	2020-09-01	Cell	www.ncbi.nlm.nih.gov/pubmed/32888494
Red blood cell count	rs673253	1	5	44062154	0.0109439	C	8.42605e-11	PTPRF	rs2274465	44121557	NA	?	1e-18	NA	intron variant	30595370	Kichaev G	2018-12-27	Am J Hum Genet	www.ncbi.nlm.nih.gov/pubmed/30595370
Red blood cell count	rs673253	1	5	44062154	0.0109439	C	8.42605e-11	PTPRF	rs61769642	44051630	NA	A	2e-15	NR	intron variant	32888493	Chen MH	2020-09-01	Cell	www.ncbi.nlm.nih.gov/pubmed/32888493
Refractive error	rs673253	1	5	44062154	0.0109439	C	8.42605e-11	PTPRF	rs673253	44062154	NA	?	3e-13	SZT2, PTPRF, KDM4A, ST3GAL3, SLC6A9, KLF17	intron variant	32231278	Hysi PG	2020-03-30	Nat Genet	www.ncbi.nlm.nih.gov/pubmed/32231278
Sex hormone-binding globulin levels	rs673253	1	5	44062154	0.0109439	C	8.42605e-11	PTPRF	rs2782640	44009033	0.00419747	T	5e-06	NR	intron variant	32042192	Ruth KS	2020-02-10	Nat Med	www.ncbi.nlm.nih.gov/pubmed/32042192
Sex hormone-binding globulin levels adjusted for BMI	rs673253	1	5	44062154	0.0109439	C	8.42605e-11	PTPRF	rs2782640	44009033	0.00496639	T	4e-09	NR	intron variant	32042192	Ruth KS	2020-02-10	Nat Med	www.ncbi.nlm.nih.gov/pubmed/32042192
Smoking cessation (MTAG)	rs673253	1	5	44062154	0.0109439	C	8.42605e-11	PTPRF	rs2842189	44007648	0.0136285	C	2e-17	NR	intron variant	30643251	Liu M	2019-01-14	Nat Genet	www.ncbi.nlm.nih.gov/pubmed/30643251
Smoking initiation (ever regular vs never regular)	rs673253	1	5	44062154	0.0109439	C	8.42605e-11	PTPRF	rs951740	44011737	0.0295409	A	4e-29	NR	intron variant	30643251	Liu M	2019-01-14	Nat Genet	www.ncbi.nlm.nih.gov/pubmed/30643251
Smoking initiation (ever regular vs never regular) (MTAG)	rs673253	1	5	44062154	0.0109439	C	8.42605e-11	PTPRF	rs951740	44011737	0.0148989	A	1e-40	NR	intron variant	30643251	Liu M	2019-01-14	Nat Genet	www.ncbi.nlm.nih.gov/pubmed/30643251
Externalizing behaviour (multivariate analysis)	rs618369	1	5	44071796	0.0104316	G	4.97418e-09	PTPRF	rs571862	44083110	0.012	C	6e-20	PTPRF	splice region variant	34446935	Karlsson Linner R	2021-08-26	Nat Neurosci	www.ncbi.nlm.nih.gov/pubmed/34446935
Externalizing behaviour (multivariate analysis)	rs512579	1	5	44071853	0.0131664	T	2.77204e-10	PTPRF	rs571862	44083110	0.012	C	6e-20	PTPRF	splice region variant	34446935	Karlsson Linner R	2021-08-26	Nat Neurosci	www.ncbi.nlm.nih.gov/pubmed/34446935
Household income (MTAG)	rs512579	1	5	44071853	0.0131664	T	2.77204e-10	PTPRF	rs512579	44071853	0.0157451	C	3e-09	PTPRF	intron variant	31844048	Hill WD	2019-12-16	Nat Commun	www.ncbi.nlm.nih.gov/pubmed/31844048
Age at first sexual intercourse	rs516921	1	5	44081762	0.0115083	T	6.26328e-09	PTPRF	rs803679	44349405	0.0175012	G	7e-12	ST3GAL3	intron variant	34211149	Mills MC	2021-07-01	Nat Hum Behav	www.ncbi.nlm.nih.gov/pubmed/34211149
Amyotrophic lateral sclerosis (age of onset)	rs516921	1	5	44081762	0.0115083	T	6.26328e-09	PTPRF	rs3011225	44319373	NA	G	7e-08	ST3GAL3	intron variant	22959728	Ahmeti KB	2012-09-05	Neurobiol Aging	www.ncbi.nlm.nih.gov/pubmed/22959728
Externalizing behaviour (multivariate analysis)	rs516921	1	5	44081762	0.0115083	T	6.26328e-09	PTPRF	rs571862	44083110	0.012	C	6e-20	PTPRF	splice region variant	34446935	Karlsson Linner R	2021-08-26	Nat Neurosci	www.ncbi.nlm.nih.gov/pubmed/34446935
Household income (MTAG)	rs516921	1	5	44081762	0.0115083	T	6.26328e-09	PTPRF	rs516921	44081762	0.0145167	G	1e-08	PTPRF	intron variant	31844048	Hill WD	2019-12-16	Nat Commun	www.ncbi.nlm.nih.gov/pubmed/31844048
Household income (MTAG)	rs516921	1	5	44081762	0.0115083	T	6.26328e-09	PTPRF	rs11210935	44369444	0.0161592	A	3e-11	ST3GAL3	intron variant	31844048	Hill WD	2019-12-16	Nat Commun	www.ncbi.nlm.nih.gov/pubmed/31844048
Anorexia nervosa, attention-deficit/hyperactivity disorder, autism spectrum disorder, bipolar disorder, major depression, obsessive-compulsive disorder, schizophrenia, or Tourette syndrome (pleiotropy)	rs1143702	1	5	44086831	0.0108287	C	4.52822e-10	PTPRF	rs3001723	44037685	NA	?	7e-14	PTPRF, KDM4A	intron variant	31835028	Cross-Disorder Group of the Psychiatric Genomics Consortium	2019-12-01	Cell	www.ncbi.nlm.nih.gov/pubmed/31835028
Attention deficit hyperactivity disorder	rs1143702	1	5	44086831	0.0108287	C	4.52822e-10	PTPRF	rs3001723	44037685	1.075	A	1e-08	PTPRF	intron variant	30478444	Demontis D	2018-11-26	Nat Genet	www.ncbi.nlm.nih.gov/pubmed/30478444
Attention deficit hyperactivity disorder or cannabis use	rs1143702	1	5	44086831	0.0108287	C	4.52822e-10	PTPRF	rs11210887	44076019	1.08696	G	3e-11	PTPRF	intron variant	30610198	Soler Artigas M	2019-01-04	Mol Psychiatry	www.ncbi.nlm.nih.gov/pubmed/30610198
Autism spectrum disorder or schizophrenia	rs1143702	1	5	44086831	0.0108287	C	4.52822e-10	PTPRF	rs11210892	44100084	1.06383	?	4e-10	ARTN, ATP6V0B, B4GALT2, CCDC24, DPH2, IPO13, KDM4A, KDM4A-AS1, LOC101929592, MIR6079, PTPRF, SLC6A9, ST3GAL3	intergenic variant	28540026	Anney RJL	2017-05-22	Mol Autism	www.ncbi.nlm.nih.gov/pubmed/28540026
Disruptive behavior disorder and attention deficit hyperactivity disorder	rs1143702	1	5	44086831	0.0108287	C	4.52822e-10	PTPRF	rs549845	44076469	1.147	G	2e-07	PTPRF	intron variant	33495439	Demontis D	2021-01-25	Nat Commun	www.ncbi.nlm.nih.gov/pubmed/33495439
Educational attainment	rs1143702	1	5	44086831	0.0108287	C	4.52822e-10	PTPRF	rs11210887	44076019	0.0261903	?	1e-08	PTPRF	intron variant	27046643	Davies G	2016-04-05	Mol Psychiatry	www.ncbi.nlm.nih.gov/pubmed/27046643
Feeling worry	rs1143702	1	5	44086831	0.0108287	C	4.52822e-10	PTPRF	rs2367724	44107428	5.953	T	3e-09	MED8	intergenic variant	29500382	Nagel M	2018-03-02	Nat Commun	www.ncbi.nlm.nih.gov/pubmed/29500382
General cognitive ability	rs1143702	1	5	44086831	0.0108287	C	4.52822e-10	PTPRF	rs11210871	44029353	5.89	C	4e-09	PTPRF	intron variant	29844566	Davies G	2018-05-29	Nat Commun	www.ncbi.nlm.nih.gov/pubmed/29844566
General risk tolerance (MTAG)	rs1143702	1	5	44086831	0.0108287	C	4.52822e-10	PTPRF	rs3001723	44037685	0.0079	A	7e-10	PTPRF	intron variant	30643258	Karlsson Linner R	2019-01-14	Nat Genet	www.ncbi.nlm.nih.gov/pubmed/30643258
Household income (MTAG)	rs1143702	1	5	44086831	0.0108287	C	4.52822e-10	PTPRF	rs549845	44076469	0.0144312	A	3e-11	PTPRF	intron variant	31844048	Hill WD	2019-12-16	Nat Commun	www.ncbi.nlm.nih.gov/pubmed/31844048
Intelligence	rs1143702	1	5	44086831	0.0108287	C	4.52822e-10	PTPRF	rs11210871	44029353	5.927	C	3e-09	NR	intron variant	29942086	Savage JE	2018-06-25	Nat Genet	www.ncbi.nlm.nih.gov/pubmed/29942086
Intelligence (MTAG)	rs1143702	1	5	44086831	0.0108287	C	4.52822e-10	PTPRF	rs11210871	44029353	0.0196877	C	4e-10	PTPRF	intron variant	29326435	Hill WD	2018-01-11	Mol Psychiatry	www.ncbi.nlm.nih.gov/pubmed/29326435
Lifetime smoking index	rs1143702	1	5	44086831	0.0108287	C	4.52822e-10	PTPRF	rs549845	44076469	0.016	G	8e-14	NA	intron variant	31689377	Wootton RE	2019-11-06	Psychol Med	www.ncbi.nlm.nih.gov/pubmed/31689377
Neuropsychiatric disorders	rs1143702	1	5	44086831	0.0108287	C	4.52822e-10	PTPRF	rs607296	44109749	5.655	A	2e-08	NR	TF binding site variant	33479212	Yao X	2021-01-21	Transl Psychiatry	www.ncbi.nlm.nih.gov/pubmed/33479212
Percentage of invited food questionnaires completed	rs1143702	1	5	44086831	0.0108287	C	4.52822e-10	PTPRF	rs11210871	44029353	0.59	C	2e-09	NR	intron variant	33563987	Tyrrell J	2021-02-09	Nat Commun	www.ncbi.nlm.nih.gov/pubmed/33563987
Schizophrenia	rs1143702	1	5	44086831	0.0108287	C	4.52822e-10	PTPRF	rs11210892	44100084	1.07066	A	3e-10	KDM4A, PTPRF	intergenic variant	25056061	Ripke S	2014-07-22	Nature	www.ncbi.nlm.nih.gov/pubmed/25056061
Schizophrenia	rs1143702	1	5	44086831	0.0108287	C	4.52822e-10	PTPRF	rs11210892	44100084	NA	?	2e-11	NR	intergenic variant	31268507	Periyasamy S	2019-07-03	JAMA Psychiatry	www.ncbi.nlm.nih.gov/pubmed/31268507
Schizophrenia	rs1143702	1	5	44086831	0.0108287	C	4.52822e-10	PTPRF	rs11210892	44100084	1.07498	?	1e-15	NR	intergenic variant	31740837	Lam M	2019-11-18	Nat Genet	www.ncbi.nlm.nih.gov/pubmed/31740837
Schizophrenia	rs1143702	1	5	44086831	0.0108287	C	4.52822e-10	PTPRF	rs3001723	44037685	1.07	A	3e-09	NR	intron variant	26198764	Goes FS	2015-07-21	Am J Med Genet B Neuropsychiatr Genet	www.ncbi.nlm.nih.gov/pubmed/26198764
Schizophrenia (MTAG)	rs1143702	1	5	44086831	0.0108287	C	4.52822e-10	PTPRF	rs11210892	44100084	0.0635196	A	3e-08	NR	intergenic variant	33479212	Yao X	2021-01-21	Transl Psychiatry	www.ncbi.nlm.nih.gov/pubmed/33479212
Schizophrenia (MTAG)	rs1143702	1	5	44086831	0.0108287	C	4.52822e-10	PTPRF	rs11210892	44100084	NA	?	5e-11	NR	intergenic variant	32606422	Wu Y	2020-06-30	Transl Psychiatry	www.ncbi.nlm.nih.gov/pubmed/32606422
Schizophrenia (MTAG)	rs1143702	1	5	44086831	0.0108287	C	4.52822e-10	PTPRF	rs11210892	44100084	NA	?	2e-10	NR	intergenic variant	32606422	Wu Y	2020-06-30	Transl Psychiatry	www.ncbi.nlm.nih.gov/pubmed/32606422
Smoking initiation	rs1143702	1	5	44086831	0.0108287	C	4.52822e-10	PTPRF	rs3001723	44037685	1.032	A	2e-16	PTPRF	intron variant	33082346	Xu K	2020-10-20	Nat Commun	www.ncbi.nlm.nih.gov/pubmed/33082346
Smoking initiation	rs1143702	1	5	44086831	0.0108287	C	4.52822e-10	PTPRF	rs3001723	44037685	0.0159	A	7e-11	PTPRF	intron variant	30617275	Erzurumluoglu AM	2019-01-07	Mol Psychiatry	www.ncbi.nlm.nih.gov/pubmed/30617275
Smoking initiation (ever regular vs never regular)	rs1143702	1	5	44086831	0.0108287	C	4.52822e-10	PTPRF	rs11210887	44076019	0.0174	A	3e-12	PTPRF	intron variant	30679032	Brazel DM	2018-12-06	Biol Psychiatry	www.ncbi.nlm.nih.gov/pubmed/30679032
Smoking status	rs1143702	1	5	44086831	0.0108287	C	4.52822e-10	PTPRF	rs653953	44083015	NA	?	5e-14	NA	intron variant	30595370	Kichaev G	2018-12-27	Am J Hum Genet	www.ncbi.nlm.nih.gov/pubmed/30595370
Smoking status (ever vs never smokers)	rs1143702	1	5	44086831	0.0108287	C	4.52822e-10	PTPRF	rs11210892	44100084	0.0155721	A	4e-13	KDM4A	intergenic variant	30643258	Karlsson Linner R	2019-01-14	Nat Genet	www.ncbi.nlm.nih.gov/pubmed/30643258
Total PHF-tau (SNP x SNP interaction)	rs1143702	1	5	44086831	0.0108287	C	4.52822e-10	PTPRF	rs11947191 x rs11210892	44100084	NA	?	4e-10	NR x NR	intergenic variant x intergenic variant	32450446	Wang H	2020-04-29	Neurobiol Aging	www.ncbi.nlm.nih.gov/pubmed/32450446
Coronary artery disease	rs332827	1	7	61743160	0.00942812	G	1.97981e-08	NFIA	rs332827	61743160	1.05228	?	1e-07	NA	5 prime UTR variant	32514122	Ishigaki K	2020-06-08	Nat Genet	www.ncbi.nlm.nih.gov/pubmed/32514122
Feeling nervous	rs332827	1	7	61743160	0.00942812	G	1.97981e-08	NFIA	rs332828	61742693	6	A	2e-09	NFIA	intron variant	29500382	Nagel M	2018-03-02	Nat Commun	www.ncbi.nlm.nih.gov/pubmed/29500382
General risk tolerance (MTAG)	rs332827	1	7	61743160	0.00942812	G	1.97981e-08	NFIA	rs332827	61743160	0.0089	A	5e-14	NFIA	5 prime UTR variant	30643258	Karlsson Linner R	2019-01-14	Nat Genet	www.ncbi.nlm.nih.gov/pubmed/30643258
Number of sexual partners	rs332827	1	7	61743160	0.00942812	G	1.97981e-08	NFIA	rs446952	61738636	0.0165785	T	3e-12	NFIA	intron variant	30643258	Karlsson Linner R	2019-01-14	Nat Genet	www.ncbi.nlm.nih.gov/pubmed/30643258
Regular attendance at a religious group	rs332827	1	7	61743160	0.00942812	G	1.97981e-08	NFIA	rs332828	61742693	0.00522319	G	8e-13	NFIA	intron variant	29970889	Day FR	2018-07-03	Nat Commun	www.ncbi.nlm.nih.gov/pubmed/29970889
Risk-taking tendency (4-domain principal component model)	rs332827	1	7	61743160	0.00942812	G	1.97981e-08	NFIA	rs446952	61738636	0.0152666	T	4e-09	NFIA	intron variant	30643258	Karlsson Linner R	2019-01-14	Nat Genet	www.ncbi.nlm.nih.gov/pubmed/30643258
Worry	rs332827	1	7	61743160	0.00942812	G	1.97981e-08	NFIA	rs332828	61742693	0.01315	A	4e-08	NR	intron variant	29942085	Nagel M	2018-06-25	Nat Genet	www.ncbi.nlm.nih.gov/pubmed/29942085
Childhood ear infection	rs687790	1	9	88786051	-0.0102115	C	8.75002e-09	CTA-21C21.1	rs504458	88782377	0.0491	?	2e-06	NR	intron variant	28928442	Tian C	2017-09-19	Nat Commun	www.ncbi.nlm.nih.gov/pubmed/28928442
General risk tolerance (MTAG)	rs687790	1	9	88786051	-0.0102115	C	8.75002e-09	CTA-21C21.1	rs127384	88790960	0.0081	T	2e-10	PKN2	intron variant	30643258	Karlsson Linner R	2019-01-14	Nat Genet	www.ncbi.nlm.nih.gov/pubmed/30643258
General risk tolerance (MTAG)	rs1115569	1	10	91142986	0.0108406	T	1.36933e-10	U3	rs1115569	91142986	0.0079	T	2e-11	BARHL2	intergenic variant	30643258	Karlsson Linner R	2019-01-14	Nat Genet	www.ncbi.nlm.nih.gov/pubmed/30643258
Externalizing behaviour (multivariate analysis)	rs7517216	1	10	91152184	-0.00980189	G	9.18009e-09	BARHL2	rs12089815	91189933	0.014	G	2e-29	BARHL2 - LINC02609	splice acceptor variant	34446935	Karlsson Linner R	2021-08-26	Nat Neurosci	www.ncbi.nlm.nih.gov/pubmed/34446935
Intelligence (MTAG)	rs7517216	1	10	91152184	-0.00980189	G	9.18009e-09	BARHL2	rs3945119	91135864	0.016583	A	2e-08	U3	intergenic variant	29326435	Hill WD	2018-01-11	Mol Psychiatry	www.ncbi.nlm.nih.gov/pubmed/29326435
Adventurousness	rs1335719	1	10	91170411	0.0114975	C	4.21827e-10	BARHL2	rs55817211	91154320	0.0124274	T	4e-09	BARHL2	intergenic variant	30643258	Karlsson Linner R	2019-01-14	Nat Genet	www.ncbi.nlm.nih.gov/pubmed/30643258
Regular attendance at a pub or social club	rs1335719	1	10	91170411	0.0114975	C	4.21827e-10	BARHL2	rs12759477	91176184	0.00737083	G	2e-13	ZNF644, BARHL2	regulatory region variant	29970889	Day FR	2018-07-03	Nat Commun	www.ncbi.nlm.nih.gov/pubmed/29970889
Adventurousness	rs11589479	1	12	155033308	0.0157342	G	5.16187e-13	ADAM15	rs11589479	155033308	0.0170926	A	3e-11	EFNA4	splice region variant	30643258	Karlsson Linner R	2019-01-14	Nat Genet	www.ncbi.nlm.nih.gov/pubmed/30643258
Chin dimples	rs11589479	1	12	155033308	0.0157342	G	5.16187e-13	ADAM15	rs11589479	155033308	1.131	?	5e-11	ADAM15	splice region variant	27182965	Pickrell JK	2016-05-16	Nat Genet	www.ncbi.nlm.nih.gov/pubmed/27182965
Mosquito bite size	rs11589479	1	12	155033308	0.0157342	G	5.16187e-13	ADAM15	rs11589479	155033308	0.0319009	G	6e-06	ADAM15	splice region variant	28199695	Jones AV	2017-04-01	Hum Mol Genet	www.ncbi.nlm.nih.gov/pubmed/28199695
Cataracts (operation)	rs1870939	1	12	155055496	-0.00978669	A	8.81296e-09	EFNA3:EFNA3	rs7366355	155076734	1.05741	?	1e-08	EFNA3	intergenic variant	31816047	Boutin TS	2019-12-09	Hum Mol Genet	www.ncbi.nlm.nih.gov/pubmed/31816047
Digit length ratio	rs1870939	1	12	155055496	-0.00978669	A	8.81296e-09	EFNA3:EFNA3	rs11581730	155082158	0.306	A	3e-17	EFNA1	intergenic variant	29659830	Warrington NM	2018-04-12	Hum Mol Genet	www.ncbi.nlm.nih.gov/pubmed/29659830
Digit length ratio (left hand)	rs1870939	1	12	155055496	-0.00978669	A	8.81296e-09	EFNA3:EFNA3	rs11581730	155082158	0.294	A	3e-16	EFNA1	intergenic variant	29659830	Warrington NM	2018-04-12	Hum Mol Genet	www.ncbi.nlm.nih.gov/pubmed/29659830
Digit length ratio (left hand)	rs1870939	1	12	155055496	-0.00978669	A	8.81296e-09	EFNA3:EFNA3	rs11581730	155082158	0.283	A	7e-17	EFNA1	intergenic variant	29659830	Warrington NM	2018-04-12	Hum Mol Genet	www.ncbi.nlm.nih.gov/pubmed/29659830
Digit length ratio (right hand)	rs1870939	1	12	155055496	-0.00978669	A	8.81296e-09	EFNA3:EFNA3	rs11581730	155082158	0.296	A	1e-13	EFNA1	intergenic variant	29659830	Warrington NM	2018-04-12	Hum Mol Genet	www.ncbi.nlm.nih.gov/pubmed/29659830
Optic disc size	rs1870939	1	12	155055496	-0.00978669	A	8.81296e-09	EFNA3:EFNA3	rs57742792	155071588	0.01	A	4e-11	EFNA3	intergenic variant	31809533	Han X	2019-09-06	Hum Mol Genet	www.ncbi.nlm.nih.gov/pubmed/31809533
Serum 25-Hydroxyvitamin D levels	rs1870939	1	12	155055496	-0.00978669	A	8.81296e-09	EFNA3:EFNA3	rs10908454	155066416	0.0106306	?	2e-07	NA	TF binding site variant	32242144	Revez JA	2020-04-02	Nat Commun	www.ncbi.nlm.nih.gov/pubmed/32242144
Alanine aminotransferase levels	rs4971077	1	12	155128717	-0.010898	T	9.92278e-11	HMGN2P18	rs12904	155106697	11.5	G	1e-30	EFNA1	3 prime UTR variant	33547301	Chen VL	2021-02-05	Nat Commun	www.ncbi.nlm.nih.gov/pubmed/33547301
Allergic disease (asthma, hay fever and/or eczema) (age of onset)	rs4971077	1	12	155128717	-0.010898	T	9.92278e-11	HMGN2P18	rs4971089	155142927	0.024	G	2e-08	KRTCAP2	non coding transcript exon variant	32603359	Ferreira MAR	2020-06-30	PLoS Genet	www.ncbi.nlm.nih.gov/pubmed/32603359
Allergic disease (asthma, hay fever and/or eczema) (multivariate analysis)	rs4971077	1	12	155128717	-0.010898	T	9.92278e-11	HMGN2P18	rs4971089	155142927	0.023	G	2e-08	KRTCAP2	non coding transcript exon variant	32603359	Ferreira MAR	2020-06-30	PLoS Genet	www.ncbi.nlm.nih.gov/pubmed/32603359
Aspartate aminotransferase levels	rs4971077	1	12	155128717	-0.010898	T	9.92278e-11	HMGN2P18	rs12904	155106697	9.25	G	2e-20	EFNA1	3 prime UTR variant	33547301	Chen VL	2021-02-05	Nat Commun	www.ncbi.nlm.nih.gov/pubmed/33547301
Biological sex	rs4971077	1	12	155128717	-0.010898	T	9.92278e-11	HMGN2P18	rs4460629	155135335	0.0113141	T	5e-10	NA	intergenic variant	33888908	Pirastu N	2021-04-22	Nat Genet	www.ncbi.nlm.nih.gov/pubmed/33888908
Brain region volumes	rs4971077	1	12	155128717	-0.010898	T	9.92278e-11	HMGN2P18	rs4971088	155142883	NA	?	1e-08	NR	non coding transcript exon variant	31676860	Zhao B	2019-11-01	Nat Genet	www.ncbi.nlm.nih.gov/pubmed/31676860
Core binding factor acute myeloid leukemia	rs4971077	1	12	155128717	-0.010898	T	9.92278e-11	HMGN2P18	rs11264339; rs4971059	155140648	NA	A	3e-13	NR	regulatory region variant; intron variant	27903959	Lv H	2017-01-31	Oncotarget	www.ncbi.nlm.nih.gov/pubmed/27903959
Core binding factor acute myeloid leukemia	rs4971077	1	12	155128717	-0.010898	T	9.92278e-11	HMGN2P18	rs11264339; rs4971059	155140648	NA	G	6e-11	NR	regulatory region variant; intron variant	27903959	Lv H	2017-01-31	Oncotarget	www.ncbi.nlm.nih.gov/pubmed/27903959
Electrocardiogram morphology (amplitude at temporal datapoints)	rs4971077	1	12	155128717	-0.010898	T	9.92278e-11	HMGN2P18	rs4745	155106227	0.0373009	A	6e-12	EFNA1, SLC50A1, DPM3	missense variant	32916098	Verweij N	2020-09-02	Cell Syst	www.ncbi.nlm.nih.gov/pubmed/32916098
Electrocardiogram morphology (amplitude at temporal datapoints)	rs4971077	1	12	155128717	-0.010898	T	9.92278e-11	HMGN2P18	rs4745	155106227	0.038167	A	4e-12	EFNA1, SLC50A1, DPM3	missense variant	32916098	Verweij N	2020-09-02	Cell Syst	www.ncbi.nlm.nih.gov/pubmed/32916098
Electrocardiogram morphology (amplitude at temporal datapoints)	rs4971077	1	12	155128717	-0.010898	T	9.92278e-11	HMGN2P18	rs4745	155106227	0.03903	A	1e-12	EFNA1, SLC50A1, DPM3	missense variant	32916098	Verweij N	2020-09-02	Cell Syst	www.ncbi.nlm.nih.gov/pubmed/32916098
Electrocardiogram morphology (amplitude at temporal datapoints)	rs4971077	1	12	155128717	-0.010898	T	9.92278e-11	HMGN2P18	rs4745	155106227	0.0396637	A	8e-13	EFNA1, SLC50A1, DPM3	missense variant	32916098	Verweij N	2020-09-02	Cell Syst	www.ncbi.nlm.nih.gov/pubmed/32916098
Electrocardiogram morphology (amplitude at temporal datapoints)	rs4971077	1	12	155128717	-0.010898	T	9.92278e-11	HMGN2P18	rs4745	155106227	0.0396682	A	7e-13	EFNA1, SLC50A1, DPM3	missense variant	32916098	Verweij N	2020-09-02	Cell Syst	www.ncbi.nlm.nih.gov/pubmed/32916098
Electrocardiogram morphology (amplitude at temporal datapoints)	rs4971077	1	12	155128717	-0.010898	T	9.92278e-11	HMGN2P18	rs4745	155106227	0.030252	A	4e-08	EFNA1, SLC50A1, DPM3	missense variant	32916098	Verweij N	2020-09-02	Cell Syst	www.ncbi.nlm.nih.gov/pubmed/32916098
Electrocardiogram morphology (amplitude at temporal datapoints)	rs4971077	1	12	155128717	-0.010898	T	9.92278e-11	HMGN2P18	rs4745	155106227	0.0320729	A	4e-09	EFNA1, SLC50A1, DPM3	missense variant	32916098	Verweij N	2020-09-02	Cell Syst	www.ncbi.nlm.nih.gov/pubmed/32916098
Electrocardiogram morphology (amplitude at temporal datapoints)	rs4971077	1	12	155128717	-0.010898	T	9.92278e-11	HMGN2P18	rs4745	155106227	0.0348851	A	1e-10	EFNA1, SLC50A1, DPM3	missense variant	32916098	Verweij N	2020-09-02	Cell Syst	www.ncbi.nlm.nih.gov/pubmed/32916098
Gamma glutamyl transferase levels	rs4971077	1	12	155128717	-0.010898	T	9.92278e-11	HMGN2P18	rs12904	155106697	0.0347	?	3e-09	EFNA1	3 prime UTR variant	33339817	Nielsen JB	2020-12-18	Nat Commun	www.ncbi.nlm.nih.gov/pubmed/33339817
Hair color	rs4971077	1	12	155128717	-0.010898	T	9.92278e-11	HMGN2P18	rs4390169	155106054	NA	?	4e-15	NA	non coding transcript exon variant	30595370	Kichaev G	2018-12-27	Am J Hum Genet	www.ncbi.nlm.nih.gov/pubmed/30595370
Liver enzyme levels (alanine transaminase)	rs4971077	1	12	155128717	-0.010898	T	9.92278e-11	HMGN2P18	rs12904	155106697	0.00530168	G	5e-43	EFNA1	3 prime UTR variant	33972514	Pazoki R	2021-05-10	Nat Commun	www.ncbi.nlm.nih.gov/pubmed/33972514
Liver enzyme levels (gamma-glutamyl transferase)	rs4971077	1	12	155128717	-0.010898	T	9.92278e-11	HMGN2P18	rs10908458	155126948	3.7	T	2e-15	DPM3, EFNA1, PKLR	intergenic variant	22001757	Chambers JC	2011-10-16	Nat Genet	www.ncbi.nlm.nih.gov/pubmed/22001757
Low density lipoprotein cholesterol levels	rs4971077	1	12	155128717	-0.010898	T	9.92278e-11	HMGN2P18	rs4745	155106227	0.0119277	T	3e-10	NR	missense variant	29083408	Liu DJ	2017-10-30	Nat Genet	www.ncbi.nlm.nih.gov/pubmed/29083408
Low density lipoprotein cholesterol levels	rs4971077	1	12	155128717	-0.010898	T	9.92278e-11	HMGN2P18	rs4745	155106227	0.016	T	2e-07	NR	missense variant	29083408	Liu DJ	2017-10-30	Nat Genet	www.ncbi.nlm.nih.gov/pubmed/29083408
Platelet count	rs4971077	1	12	155128717	-0.010898	T	9.92278e-11	HMGN2P18	rs12129003	155129562	NA	A	2e-17	NR	intergenic variant	32888493	Chen MH	2020-09-01	Cell	www.ncbi.nlm.nih.gov/pubmed/32888493
PR interval	rs4971077	1	12	155128717	-0.010898	T	9.92278e-11	HMGN2P18	rs11264339	155140648	0.7	T	6e-10	KRTCAP2	regulatory region variant	30046033	van Setten J	2018-07-25	Nat Commun	www.ncbi.nlm.nih.gov/pubmed/30046033
PR interval	rs4971077	1	12	155128717	-0.010898	T	9.92278e-11	HMGN2P18	rs4971089	155142927	0.664	A	2e-25	KRTCAP2	non coding transcript exon variant	32439900	Ntalla I	2020-05-21	Nat Commun	www.ncbi.nlm.nih.gov/pubmed/32439900
Sensation Seeking	rs4971077	1	12	155128717	-0.010898	T	9.92278e-11	HMGN2P18	rs11264359	155282829	0.022	G	4.1e-07	FDPS	NA	NA	Sanchez-Roige S	2022-01-31	medRxiv	https://www.medrxiv.org/content/10.1101/2022.01.29.22270095v1
Serum magnesium levels	rs4971077	1	12	155128717	-0.010898	T	9.92278e-11	HMGN2P18	rs4460629	155135335	0.136	T	4e-14	MUC1	intergenic variant	29093028	Corre T	2017-11-01	J Am Soc Nephrol	www.ncbi.nlm.nih.gov/pubmed/29093028
Urate levels	rs4971077	1	12	155128717	-0.010898	T	9.92278e-11	HMGN2P18	rs4246529	155115260	0.0775	T	2e-08	DPM3	intergenic variant	31578528	Tin A	2019-10-02	Nat Genet	www.ncbi.nlm.nih.gov/pubmed/31578528
Urinary albumin-to-creatinine ratio	rs4971077	1	12	155128717	-0.010898	T	9.92278e-11	HMGN2P18	rs34257409	155131394	0.0160895	T	2e-15	KRTCAP2	intergenic variant	31511532	Teumer A	2019-09-11	Nat Commun	www.ncbi.nlm.nih.gov/pubmed/31511532
Urinary albumin-to-creatinine ratio	rs4971077	1	12	155128717	-0.010898	T	9.92278e-11	HMGN2P18	rs34257409	155131394	0.014	T	5e-12	DPM3, KRTCAP2	intergenic variant	31630189	Casanova F	2019-10-20	Hum Mol Genet	www.ncbi.nlm.nih.gov/pubmed/31630189
1,5-anhydroglucitol levels	rs760077	1	12	155178782	-0.0139045	A	7.11536e-16	THBS3:MTX1	rs9330264	155095750	6.02	T	2e-09	EFNA1/SLC50A1	intergenic variant	28588231	Li M	2017-06-06	Sci Rep	www.ncbi.nlm.nih.gov/pubmed/28588231
Blood urea nitrogen levels	rs760077	1	12	155178782	-0.0139045	A	7.11536e-16	THBS3:MTX1	rs12134456	155722506	0.0106	C	2e-22	GON4L	intron variant	31152163	Wuttke M	2019-05-31	Nat Genet	www.ncbi.nlm.nih.gov/pubmed/31152163
Blood urea nitrogen levels	rs760077	1	12	155178782	-0.0139045	A	7.11536e-16	THBS3:MTX1	rs2974929	155197268	0.05212	?	4e-21	GBAP1	TF binding site variant	29403010	Kanai M	2018-02-05	Nat Genet	www.ncbi.nlm.nih.gov/pubmed/29403010
Brain region volumes	rs760077	1	12	155178782	-0.0139045	A	7.11536e-16	THBS3:MTX1	rs2990245	155197462	NA	?	1e-08	NR	TF binding site variant	31676860	Zhao B	2019-11-01	Nat Genet	www.ncbi.nlm.nih.gov/pubmed/31676860
Brain region volumes	rs760077	1	12	155178782	-0.0139045	A	7.11536e-16	THBS3:MTX1	rs12134456	155722506	NA	?	3e-08	NR	intron variant	31676860	Zhao B	2019-11-01	Nat Genet	www.ncbi.nlm.nih.gov/pubmed/31676860
Cancer	rs760077	1	12	155178782	-0.0139045	A	7.11536e-16	THBS3:MTX1	rs2974935	155181843	1.1	T	2e-07	MTX1	non coding transcript exon variant	27197191	Fehringer G	2016-04-20	Cancer Res	www.ncbi.nlm.nih.gov/pubmed/27197191
Cancer (pleiotropy)	rs760077	1	12	155178782	-0.0139045	A	7.11536e-16	THBS3:MTX1	rs2075570	155182164	NA	T	5e-06	MTX1	intron variant	27197191	Fehringer G	2016-04-20	Cancer Res	www.ncbi.nlm.nih.gov/pubmed/27197191
Diastolic blood pressure	rs760077	1	12	155178782	-0.0139045	A	7.11536e-16	THBS3:MTX1	rs2990220	155190254	0.3166	A	1e-09	NR	intron variant	30487518	Takeuchi F	2018-11-28	Nat Commun	www.ncbi.nlm.nih.gov/pubmed/30487518
Diastolic blood pressure	rs760077	1	12	155178782	-0.0139045	A	7.11536e-16	THBS3:MTX1	rs4072037	155162067	0.3172	T	9e-10	NR	splice acceptor variant	30487518	Takeuchi F	2018-11-28	Nat Commun	www.ncbi.nlm.nih.gov/pubmed/30487518
Esophageal cancer and gastric cancer	rs760077	1	12	155178782	-0.0139045	A	7.11536e-16	THBS3:MTX1	rs4072037	155162067	1.33	A	4e-07	NR	splice acceptor variant	20729852	Abnet CC	2010-08-22	Nat Genet	www.ncbi.nlm.nih.gov/pubmed/20729852
Estimated glomerular filtration rate	rs760077	1	12	155178782	-0.0139045	A	7.11536e-16	THBS3:MTX1	rs2990223	155184975	6.211	G	5e-10	MTX1, MUC1	non coding transcript exon variant	31015462	Graham SE	2019-04-23	Nat Commun	www.ncbi.nlm.nih.gov/pubmed/31015462
Estimated glomerular filtration rate in non-diabetics	rs760077	1	12	155178782	-0.0139045	A	7.11536e-16	THBS3:MTX1	rs6676150	155123837	0.356	C	5e-11	DPM3	regulatory region variant	31451708	Hellwege JN	2019-08-26	Nat Commun	www.ncbi.nlm.nih.gov/pubmed/31451708
Gastric adenocarcinoma (histologically verified)	rs760077	1	12	155178782	-0.0139045	A	7.11536e-16	THBS3:MTX1	rs140081212	155184975	1.26582	G	2e-08	MTX1, HCN3, MUC1	non coding transcript exon variant	26098866	Helgason H	2015-06-22	Nat Genet	www.ncbi.nlm.nih.gov/pubmed/26098866
Gastric cancer	rs760077	1	12	155178782	-0.0139045	A	7.11536e-16	THBS3:MTX1	rs4072037	155162067	1.32	A	7e-08	MUC1	splice acceptor variant	26129866	Hu N	2015-06-30	Gut	www.ncbi.nlm.nih.gov/pubmed/26129866
Gastric cancer	rs760077	1	12	155178782	-0.0139045	A	7.11536e-16	THBS3:MTX1	rs140081212	155184975	1.26582	G	8e-10	MTX1, HCN3, MUC1	non coding transcript exon variant	26098866	Helgason H	2015-06-22	Nat Genet	www.ncbi.nlm.nih.gov/pubmed/26098866
Gastric cancer	rs760077	1	12	155178782	-0.0139045	A	7.11536e-16	THBS3:MTX1	rs760077; rs4072037	155162067	1.27	?	2e-09	MTX1, HCN3, MUC1	splice acceptor variant	26098866	Helgason H	2015-06-22	Nat Genet	www.ncbi.nlm.nih.gov/pubmed/26098866
Heel bone mineral density	rs760077	1	12	155178782	-0.0139045	A	7.11536e-16	THBS3:MTX1	rs914615	155175892	0.0126003	A	6e-12	THBS3	intron variant	30598549	Morris JA	2018-12-31	Nat Genet	www.ncbi.nlm.nih.gov/pubmed/30598549
Heel bone mineral density	rs760077	1	12	155178782	-0.0139045	A	7.11536e-16	THBS3:MTX1	rs12411216	155164480	0.0154756	?	2e-14	NA	regulatory region variant	30048462	Kim SK	2018-07-26	PLoS One	www.ncbi.nlm.nih.gov/pubmed/30048462
Heel bone mineral density	rs760077	1	12	155178782	-0.0139045	A	7.11536e-16	THBS3:MTX1	rs914615	155175892	NA	?	5e-11	NA	intron variant	30595370	Kichaev G	2018-12-27	Am J Hum Genet	www.ncbi.nlm.nih.gov/pubmed/30595370
Magnesium levels	rs760077	1	12	155178782	-0.0139045	A	7.11536e-16	THBS3:MTX1	rs4072037	155162067	0.012	C	9e-12	MUC1	splice acceptor variant	26058915	Tin A	2015-05-29	BMC Genet	www.ncbi.nlm.nih.gov/pubmed/26058915
Magnesium levels	rs760077	1	12	155178782	-0.0139045	A	7.11536e-16	THBS3:MTX1	rs4072037	155162067	0.01	C	2e-36	MUC1	splice acceptor variant	20700443	Meyer TE	2010-08-05	PLoS Genet	www.ncbi.nlm.nih.gov/pubmed/20700443
Mean arterial pressure	rs760077	1	12	155178782	-0.0139045	A	7.11536e-16	THBS3:MTX1	rs2990220	155190254	0.41	A	2e-12	NR	intron variant	30487518	Takeuchi F	2018-11-28	Nat Commun	www.ncbi.nlm.nih.gov/pubmed/30487518
Mean corpuscular hemoglobin concentration	rs760077	1	12	155178782	-0.0139045	A	7.11536e-16	THBS3:MTX1	rs12134456	155722506	0.014524	G	7e-12	NR	intron variant	32888493	Chen MH	2020-09-01	Cell	www.ncbi.nlm.nih.gov/pubmed/32888493
Mean corpuscular hemoglobin concentration	rs760077	1	12	155178782	-0.0139045	A	7.11536e-16	THBS3:MTX1	rs370545	155175390	NA	G	1e-13	NR	intron variant	32888493	Chen MH	2020-09-01	Cell	www.ncbi.nlm.nih.gov/pubmed/32888493
Mean corpuscular hemoglobin concentration	rs760077	1	12	155178782	-0.0139045	A	7.11536e-16	THBS3:MTX1	rs370545	155175390	0.015942	G	2e-15	NR	intron variant	32888493	Chen MH	2020-09-01	Cell	www.ncbi.nlm.nih.gov/pubmed/32888493
Non-cardia gastric cancer	rs760077	1	12	155178782	-0.0139045	A	7.11536e-16	THBS3:MTX1	rs4072037	155162067	1.35135	T	6e-17	MUC1	splice acceptor variant	26701879	Wang Z	2015-12-23	Gut	www.ncbi.nlm.nih.gov/pubmed/26701879
Occipital lobe volume	rs760077	1	12	155178782	-0.0139045	A	7.11536e-16	THBS3:MTX1	rs12411216	155164480	0.487	A	1e-07	MIR92B, THBS3	regulatory region variant	31396565	van der Lee SJ	2019-08-02	Commun Biol	www.ncbi.nlm.nih.gov/pubmed/31396565
Red cell distribution width	rs760077	1	12	155178782	-0.0139045	A	7.11536e-16	THBS3:MTX1	rs2990223	155184975	0.018244	A	7e-21	NR	non coding transcript exon variant	32888493	Chen MH	2020-09-01	Cell	www.ncbi.nlm.nih.gov/pubmed/32888493
Renal function-related traits (BUN)	rs760077	1	12	155178782	-0.0139045	A	7.11536e-16	THBS3:MTX1	rs2049805	155194980	0.0072	T	2e-12	MTX1, GBA	intron variant	22797727	Okada Y	2012-07-15	Nat Genet	www.ncbi.nlm.nih.gov/pubmed/22797727
Sensation Seeking	rs760077	1	12	155178782	-0.0139045	A	7.11536e-16	THBS3:MTX1	rs11264359	155282829	0.022	G	4.1e-07	FDPS	NA	NA	Sanchez-Roige S	2022-01-31	medRxiv	https://www.medrxiv.org/content/10.1101/2022.01.29.22270095v1
Serum urea levels	rs760077	1	12	155178782	-0.0139045	A	7.11536e-16	THBS3:MTX1	rs914615	155175892	0.068	A	4e-09	THBS3	intron variant	30808845	Thio CHL	2019-02-26	Am J Nephrol	www.ncbi.nlm.nih.gov/pubmed/30808845
Serum uric acid levels	rs760077	1	12	155178782	-0.0139045	A	7.11536e-16	THBS3:MTX1	rs4072037	155162067	0.048	T	7e-20	MUC1	splice acceptor variant	30993211	Nakatochi M	2019-04-08	Commun Biol	www.ncbi.nlm.nih.gov/pubmed/30993211
Serum uric acid levels	rs760077	1	12	155178782	-0.0139045	A	7.11536e-16	THBS3:MTX1	rs4072037	155162067	0.04491	?	9e-16	MUC1	splice acceptor variant	29403010	Kanai M	2018-02-05	Nat Genet	www.ncbi.nlm.nih.gov/pubmed/29403010
Systolic blood pressure	rs760077	1	12	155178782	-0.0139045	A	7.11536e-16	THBS3:MTX1	rs2990220	155190254	0.5511	A	3e-11	NR	intron variant	30487518	Takeuchi F	2018-11-28	Nat Commun	www.ncbi.nlm.nih.gov/pubmed/30487518
Urate levels	rs760077	1	12	155178782	-0.0139045	A	7.11536e-16	THBS3:MTX1	rs12134456	155722506	0.0438	C	6e-20	GON4L	intron variant	31578528	Tin A	2019-10-02	Nat Genet	www.ncbi.nlm.nih.gov/pubmed/31578528
Urate levels	rs760077	1	12	155178782	-0.0139045	A	7.11536e-16	THBS3:MTX1	rs12134456	155722506	0.0426	C	8e-08	NR	intron variant	31578528	Tin A	2019-10-02	Nat Genet	www.ncbi.nlm.nih.gov/pubmed/31578528
Urate levels	rs760077	1	12	155178782	-0.0139045	A	7.11536e-16	THBS3:MTX1	rs12134456	155722506	0.0338	C	7e-07	NR	intron variant	31578528	Tin A	2019-10-02	Nat Genet	www.ncbi.nlm.nih.gov/pubmed/31578528
Urinary albumin-to-creatinine ratio	rs760077	1	12	155178782	-0.0139045	A	7.11536e-16	THBS3:MTX1	rs914615	155175892	0.03	A	7e-06	THBS3	intron variant	26631737	Teumer A	2015-12-02	Diabetes	www.ncbi.nlm.nih.gov/pubmed/26631737
Urinary albumin-to-creatinine ratio	rs760077	1	12	155178782	-0.0139045	A	7.11536e-16	THBS3:MTX1	rs4072037	155162067	0.029	T	3e-06	MUC1	splice acceptor variant	26631737	Teumer A	2015-12-02	Diabetes	www.ncbi.nlm.nih.gov/pubmed/26631737
Urinary albumin-to-creatinine ratio in non-diabetics	rs760077	1	12	155178782	-0.0139045	A	7.11536e-16	THBS3:MTX1	rs4072037	155162067	0.028	T	9e-06	MUC1, MIR92B, THBS3, TRIM46, KRTC	splice acceptor variant	26631737	Teumer A	2015-12-02	Diabetes	www.ncbi.nlm.nih.gov/pubmed/26631737
Adventurousness	rs12730000	1	12	155222472	-0.0169025	A	2.20691e-15	FAM189B	rs734073	155218365	0.0178594	T	2e-15	FAM189B	intron variant	30643258	Karlsson Linner R	2019-01-14	Nat Genet	www.ncbi.nlm.nih.gov/pubmed/30643258
Breast cancer	rs12730000	1	12	155222472	-0.0169025	A	2.20691e-15	FAM189B	rs7524950	155272274	0.0419	T	3e-09	NR	intergenic variant	29059683	Michailidou K	2017-10-23	Nature	www.ncbi.nlm.nih.gov/pubmed/29059683
Crohn's disease	rs12730000	1	12	155222472	-0.0169025	A	2.20691e-15	FAM189B	rs3180018	155230131	1.13	A	2e-13	SCAMP3, MUC1	synonymous variant	21102463	Franke A	2010-11-21	Nat Genet	www.ncbi.nlm.nih.gov/pubmed/21102463
Crohn's disease	rs12730000	1	12	155222472	-0.0169025	A	2.20691e-15	FAM189B	rs3180018	155230131	NA	?	2e-07	SLC50A1, DPM3, KRTCAP2, MUC1, MTX1, SCAMP3, RUSC1, RXFP4, SSR2, EFNA1, RP11-201K10.3, TRIM46, THBS3, GBA, FAM189B, CLK2, HCN3, PKLR, FDPS, YY1AP1, DAP3, GON4L, RIT1, KIAA0907, UBQLN4, EFNA3, ASH1L, MSTO1, SYT11, ARHGEF2	synonymous variant	28067908	de Lange KM	2017-01-09	Nat Genet	www.ncbi.nlm.nih.gov/pubmed/28067908
DNA methylation-estimated granulocyte proportions	rs12730000	1	12	155222472	-0.0169025	A	2.20691e-15	FAM189B	rs4971072	155273869	0.0354	G	9e-19	NR	intergenic variant	34187551	McCartney DL	2021-06-29	Genome Biol	www.ncbi.nlm.nih.gov/pubmed/34187551
Glycated hemoglobin levels	rs12730000	1	12	155222472	-0.0169025	A	2.20691e-15	FAM189B	rs7534795	155275553	0.01	T	2e-09	FDPS	intergenic variant	34059833	Chen J	2021-05-31	Nat Genet	www.ncbi.nlm.nih.gov/pubmed/34059833
Inflammatory bowel disease	rs12730000	1	12	155222472	-0.0169025	A	2.20691e-15	FAM189B	rs3180018	155230131	NA	?	6e-08	SLC50A1, DPM3, KRTCAP2, MUC1, MTX1, SCAMP3, RUSC1, RXFP4, SSR2, EFNA1, RP11-201K10.3, TRIM46, THBS3, GBA, FAM189B, CLK2, HCN3, PKLR, FDPS, YY1AP1, DAP3, GON4L, RIT1, KIAA0907, UBQLN4, EFNA3, ASH1L, MSTO1, SYT11, ARHGEF2	synonymous variant	28067908	de Lange KM	2017-01-09	Nat Genet	www.ncbi.nlm.nih.gov/pubmed/28067908
Red cell distribution width	rs12730000	1	12	155222472	-0.0169025	A	2.20691e-15	FAM189B	rs12724449	155256231	NA	?	1e-17	NA	intron variant	30595370	Kichaev G	2018-12-27	Am J Hum Genet	www.ncbi.nlm.nih.gov/pubmed/30595370
Sensation Seeking	rs12730000	1	12	155222472	-0.0169025	A	2.20691e-15	FAM189B	rs11264359	155282829	0.022	G	4.1e-07	FDPS	NA	NA	Sanchez-Roige S	2022-01-31	medRxiv	https://www.medrxiv.org/content/10.1101/2022.01.29.22270095v1
Serum 25-Hydroxyvitamin D levels	rs12730000	1	12	155222472	-0.0169025	A	2.20691e-15	FAM189B	rs11264361	155289545	0.0174875	?	8e-14	NA	non coding transcript exon variant	32242144	Revez JA	2020-04-02	Nat Commun	www.ncbi.nlm.nih.gov/pubmed/32242144
Serum 25-Hydroxyvitamin D levels	rs12730000	1	12	155222472	-0.0169025	A	2.20691e-15	FAM189B	rs11264360	155284586	0.018008	A	3e-15	NR	intron variant	32059762	Manousaki D	2020-02-05	Am J Hum Genet	www.ncbi.nlm.nih.gov/pubmed/32059762
Type 2 diabetes	rs12730000	1	12	155222472	-0.0169025	A	2.20691e-15	FAM189B	rs3020781	155269776	0.0294	G	7e-12	NR	intron variant	32541925	Vujkovic M	2020-06-15	Nat Genet	www.ncbi.nlm.nih.gov/pubmed/32541925
Type 2 diabetes	rs12730000	1	12	155222472	-0.0169025	A	2.20691e-15	FAM189B	rs3020781	155269776	0.0333	G	1e-10	NR	intron variant	32541925	Vujkovic M	2020-06-15	Nat Genet	www.ncbi.nlm.nih.gov/pubmed/32541925
Inflammatory bowel disease	rs644853	1	12	155706217	-0.0117909	T	4.60145e-12	MSTO1:MSTO2P:DAP3	rs490608	155682870	NA	?	1e-06	NR	intron variant	26192919	Liu JZ	2015-07-20	Nat Genet	www.ncbi.nlm.nih.gov/pubmed/26192919
Body mass index	rs3820594	1	12	155829511	-0.013057	C	2.10536e-12	SYT11	rs860295	155767708	0.029	G	9e-11	GON4L	intron variant	28892062	Akiyama M	2017-09-11	Nat Genet	www.ncbi.nlm.nih.gov/pubmed/28892062
Breast cancer	rs3820594	1	12	155829511	-0.013057	C	2.10536e-12	SYT11	rs10796944	155416328	0.0457	A	7e-10	NR	intron variant	29059683	Michailidou K	2017-10-23	Nature	www.ncbi.nlm.nih.gov/pubmed/29059683
Breast cancer	rs3820594	1	12	155829511	-0.013057	C	2.10536e-12	SYT11	rs12091730	155556971	0.0464	A	2e-10	NR	intron variant	29059683	Michailidou K	2017-10-23	Nature	www.ncbi.nlm.nih.gov/pubmed/29059683
Breast cancer	rs3820594	1	12	155829511	-0.013057	C	2.10536e-12	SYT11	rs348196	155666961	0.0407	C	2e-08	NR	intron variant	29059683	Michailidou K	2017-10-23	Nature	www.ncbi.nlm.nih.gov/pubmed/29059683
Conduct disorder (maternal expressed emotions interaction)	rs3820594	1	12	155829511	-0.013057	C	2.10536e-12	SYT11	rs2282301	155868625	2.88	A	7e-06	RIT1	3 prime UTR variant	18846501	Sonuga-Barke EJ	2008-10-07	Am J Med Genet B Neuropsychiatr Genet	www.ncbi.nlm.nih.gov/pubmed/18846501
Neuritic plaque	rs3820594	1	12	155829511	-0.013057	C	2.10536e-12	SYT11	rs7556519	155827546	0.360465	C	5e-06	GON4L	intron variant	31497858	Dumitrescu L	2019-09-01	Brain	www.ncbi.nlm.nih.gov/pubmed/31497858
Serum 25-Hydroxyvitamin D levels	rs3820594	1	12	155829511	-0.013057	C	2.10536e-12	SYT11	rs10908465	155389688	0.017	C	5e-14	NA	intron variant	32242144	Revez JA	2020-04-02	Nat Commun	www.ncbi.nlm.nih.gov/pubmed/32242144
White matter hyperintensity volume	rs3820594	1	12	155829511	-0.013057	C	2.10536e-12	SYT11	rs12144175	155878106	0.0323	T	7e-07	RIT1	intron variant	33293549	Sargurupremraj M	2020-12-08	Nat Commun	www.ncbi.nlm.nih.gov/pubmed/33293549
White matter hyperintensity volume	rs3820594	1	12	155829511	-0.013057	C	2.10536e-12	SYT11	rs12144175	155878106	0.0295	T	7e-06	RIT1	intron variant	33293549	Sargurupremraj M	2020-12-08	Nat Commun	www.ncbi.nlm.nih.gov/pubmed/33293549
White matter hyperintensity volume (adjusted for hypertension)	rs3820594	1	12	155829511	-0.013057	C	2.10536e-12	SYT11	rs12144175	155878106	0.0312	T	3e-06	RIT1	intron variant	33293549	Sargurupremraj M	2020-12-08	Nat Commun	www.ncbi.nlm.nih.gov/pubmed/33293549
White matter hyperintensity volume (adjusted for hypertension)	rs3820594	1	12	155829511	-0.013057	C	2.10536e-12	SYT11	rs12144175	155878106	0.034	T	3e-07	RIT1	intron variant	33293549	Sargurupremraj M	2020-12-08	Nat Commun	www.ncbi.nlm.nih.gov/pubmed/33293549
White matter hyperintensity volume x hypertension interaction (2df)	rs3820594	1	12	155829511	-0.013057	C	2.10536e-12	SYT11	rs12144175	155878106	NA	T	4e-06	RIT1	intron variant	33293549	Sargurupremraj M	2020-12-08	Nat Commun	www.ncbi.nlm.nih.gov/pubmed/33293549
White matter hyperintensity volume x hypertension interaction (2df)	rs3820594	1	12	155829511	-0.013057	C	2.10536e-12	SYT11	rs12144175	155878106	NA	T	5e-07	RIT1	intron variant	33293549	Sargurupremraj M	2020-12-08	Nat Commun	www.ncbi.nlm.nih.gov/pubmed/33293549
Eczema	rs3856261	1	12	155876613	0.0122265	G	3.8115e-13	RIT1	rs3856261	155876613	NA	?	7e-09	NA	intron variant	30595370	Kichaev G	2018-12-27	Am J Hum Genet	www.ncbi.nlm.nih.gov/pubmed/30595370
Schizophrenia	rs3856261	1	12	155876613	0.0122265	G	3.8115e-13	RIT1	rs3856261	155876613	1.05263	G	3e-06	NR	intron variant	26198764	Goes FS	2015-07-21	Am J Med Genet B Neuropsychiatr Genet	www.ncbi.nlm.nih.gov/pubmed/26198764
Birth weight	rs11264422	1	12	155907823	0.013448	T	2.44554e-14	KIAA0907	rs670523	155878732	0.018781	G	8e-12	RIT1, LMNA	intron variant	31043758	Warrington NM	2019-05-01	Nat Genet	www.ncbi.nlm.nih.gov/pubmed/31043758
Birth weight	rs11264422	1	12	155907823	0.013448	T	2.44554e-14	KIAA0907	rs4330912	155969428	0.021	G	2e-07	ZBTB7B	intron variant	27680694	Horikoshi M	2016-10-13	Nature	www.ncbi.nlm.nih.gov/pubmed/27680694
Body mass index	rs11264422	1	12	155907823	0.013448	T	2.44554e-14	KIAA0907	rs1749405	155860091	0.016	A	1e-09	SYT11, RIT1	regulatory region variant	28892062	Akiyama M	2017-09-11	Nat Genet	www.ncbi.nlm.nih.gov/pubmed/28892062
Crohn's disease	rs11264422	1	12	155907823	0.013448	T	2.44554e-14	KIAA0907	rs670523	155878732	1.07705	A	6e-09	NR	intron variant	26192919	Liu JZ	2015-07-20	Nat Genet	www.ncbi.nlm.nih.gov/pubmed/26192919
General risk tolerance (MTAG)	rs11264422	1	12	155907823	0.013448	T	2.44554e-14	KIAA0907	rs2364400	155997173	0.0071	T	7e-09	UBQLN4	intron variant	30643258	Karlsson Linner R	2019-01-14	Nat Genet	www.ncbi.nlm.nih.gov/pubmed/30643258
Inflammatory bowel disease	rs11264422	1	12	155907823	0.013448	T	2.44554e-14	KIAA0907	rs670523	155878732	1.06	A	6e-11	RIT1, MSTO1, UBQLN4	intron variant	23128233	Jostins L	2012-11-01	Nature	www.ncbi.nlm.nih.gov/pubmed/23128233
White blood cell count	rs11264422	1	12	155907823	0.013448	T	2.44554e-14	KIAA0907	rs11264422	155907823	0.033485	?	8e-35	NR	regulatory region variant	31217584	Wojcik GL	2019-06-19	Nature	www.ncbi.nlm.nih.gov/pubmed/31217584
Neuritic plaque	rs72708239	1	12	155985899	-0.0120239	A	3.58039e-10	SSR2	rs7534858	155946399	0.372574	A	6e-06	ARHGEF2	intron variant	31497858	Dumitrescu L	2019-09-01	Brain	www.ncbi.nlm.nih.gov/pubmed/31497858
Total testosterone levels	rs72708239	1	12	155985899	-0.0120239	A	3.58039e-10	SSR2	rs76830943	156009127	0.0242358	T	3e-10	NR	intron variant	32042192	Ruth KS	2020-02-10	Nat Med	www.ncbi.nlm.nih.gov/pubmed/32042192
Total testosterone levels	rs72708239	1	12	155985899	-0.0120239	A	3.58039e-10	SSR2	rs72708239	155985899	0.00963222	A	2e-10	NR	intron variant	32042192	Ruth KS	2020-02-10	Nat Med	www.ncbi.nlm.nih.gov/pubmed/32042192
Body mass index	rs12136348	1	12	156016035	0.0133384	T	2.67042e-15	UBQLN4	rs2297792	156011444	0.0133	C	2e-13	UBQLN4	missense variant	29273807	Turcot V	2017-12-22	Nat Genet	www.ncbi.nlm.nih.gov/pubmed/29273807
Longevity	rs1843854	1	13	188164405	-0.0156977	C	5.90191e-09	RP11-201A3.1	rs12734405	188187947	0.01497	C	3e-07	NR	non coding transcript exon variant	31484785	Wright KM	2019-09-04	G3 (Bethesda)	www.ncbi.nlm.nih.gov/pubmed/31484785
Longevity	rs1843854	1	13	188164405	-0.0156977	C	5.90191e-09	RP11-201A3.1	rs17477137	188023780	0.01439	A	4e-06	NR	intron variant	31484785	Wright KM	2019-09-04	G3 (Bethesda)	www.ncbi.nlm.nih.gov/pubmed/31484785
Adventurousness	rs71637264	1	14	191044823	0.0155219	A	2.49151e-13	HNRNPA1P46	rs71637264	191044823	0.0179584	A	1e-12	BRINP3	intron variant	30643258	Karlsson Linner R	2019-01-14	Nat Genet	www.ncbi.nlm.nih.gov/pubmed/30643258
General risk tolerance (MTAG)	rs71637264	1	14	191044823	0.0155219	A	2.49151e-13	HNRNPA1P46	rs71637264	191044823	0.0111	A	1e-13	BRINP3	intron variant	30643258	Karlsson Linner R	2019-01-14	Nat Genet	www.ncbi.nlm.nih.gov/pubmed/30643258
Adventurousness	rs2068667	1	16	204917680	-0.014245	C	7.73693e-15	NFASC	rs11240317	204920322	0.0141853	C	2e-11	CNTN2	intron variant	30643258	Karlsson Linner R	2019-01-14	Nat Genet	www.ncbi.nlm.nih.gov/pubmed/30643258
Number of sexual partners	rs35068223	1	16	204967186	-0.0155044	A	5.0752e-14	NFASC	rs35068223	204967186	0.0173891	A	3e-09	CNTN2	non coding transcript exon variant	30643258	Karlsson Linner R	2019-01-14	Nat Genet	www.ncbi.nlm.nih.gov/pubmed/30643258
General risk tolerance (MTAG)	rs55678495	1	16	204978704	-0.0176777	G	8.39901e-15	NFASC	rs55678495	204978704	0.0126	A	6e-15	NFASC	synonymous variant	30643258	Karlsson Linner R	2019-01-14	Nat Genet	www.ncbi.nlm.nih.gov/pubmed/30643258
Adventurousness	rs2229868	1	16	205041158	-0.015109	C	6.85771e-13	CNTN2	rs2229868	205041158	0.0148606	T	5e-10	TMEM81	missense variant	30643258	Karlsson Linner R	2019-01-14	Nat Genet	www.ncbi.nlm.nih.gov/pubmed/30643258
General risk tolerance (MTAG)	rs12124449	1	16	205134284	-0.0160668	C	9.02779e-13	DSTYK	rs10900460	205149590	0.0099	T	9e-11	DSTYK	intron variant	30643258	Karlsson Linner R	2019-01-14	Nat Genet	www.ncbi.nlm.nih.gov/pubmed/30643258
Adventurousness	rs984983	1	17	208034955	0.0178287	C	2.70678e-12	C1orf132	rs984983	208034955	0.0166727	T	6e-09	CD34	intron variant	30643258	Karlsson Linner R	2019-01-14	Nat Genet	www.ncbi.nlm.nih.gov/pubmed/30643258
General risk tolerance (MTAG)	rs984983	1	17	208034955	0.0178287	C	2.70678e-12	C1orf132	rs984983	208034955	0.0131	T	6e-14	CD34	intron variant	30643258	Karlsson Linner R	2019-01-14	Nat Genet	www.ncbi.nlm.nih.gov/pubmed/30643258
General risk tolerance (MTAG)	rs7572	1	17	208060009	-0.0122573	C	3.52846e-09	CD34	rs7572	208060009	0.0084	T	5e-09	CD34	3 prime UTR variant	30643258	Karlsson Linner R	2019-01-14	Nat Genet	www.ncbi.nlm.nih.gov/pubmed/30643258
Adventurousness	rs2813711	1	19	216879911	0.0154466	A	3.72799e-11	ESRRG	rs2813711	216879911	0.0154777	A	6e-09	ESRRG	intron variant	30643258	Karlsson Linner R	2019-01-14	Nat Genet	www.ncbi.nlm.nih.gov/pubmed/30643258
Cognitive aspects of educational attainment	rs2813711	1	19	216879911	0.0154466	A	3.72799e-11	ESRRG	rs11117646	216830128	0.0512477	T	5e-10	NR	intron variant	33414549	Demange PA	2021-01-07	Nat Genet	www.ncbi.nlm.nih.gov/pubmed/33414549
Cognitive performance	rs2813711	1	19	216879911	0.0154466	A	3.72799e-11	ESRRG	rs11117646	216830128	0.0225	A	4e-10	Intergenic	intron variant	30038396	Lee JJ	2018-07-23	Nat Genet	www.ncbi.nlm.nih.gov/pubmed/30038396
Cognitive performance (MTAG)	rs2813711	1	19	216879911	0.0154466	A	3.72799e-11	ESRRG	rs17043393	216871412	0.0208	A	1e-11	Intergenic	intron variant	30038396	Lee JJ	2018-07-23	Nat Genet	www.ncbi.nlm.nih.gov/pubmed/30038396
General risk tolerance (MTAG)	rs2813711	1	19	216879911	0.0154466	A	3.72799e-11	ESRRG	rs2066108	216877492	0.0095	A	2e-09	ESRRG	intron variant	30643258	Karlsson Linner R	2019-01-14	Nat Genet	www.ncbi.nlm.nih.gov/pubmed/30643258
Highest math class taken (MTAG)	rs2813711	1	19	216879911	0.0154466	A	3.72799e-11	ESRRG	rs17043393	216871412	0.0133	A	3e-09	Intergenic	intron variant	30038396	Lee JJ	2018-07-23	Nat Genet	www.ncbi.nlm.nih.gov/pubmed/30038396
Intelligence	rs2813711	1	19	216879911	0.0154466	A	3.72799e-11	ESRRG	rs11117646	216830128	5.467	A	5e-08	NR	intron variant	29942086	Savage JE	2018-06-25	Nat Genet	www.ncbi.nlm.nih.gov/pubmed/29942086
Intelligence (MTAG)	rs2813711	1	19	216879911	0.0154466	A	3.72799e-11	ESRRG	rs17043393	216871412	0.0229025	A	1e-08	ESRRG	intron variant	29326435	Hill WD	2018-01-11	Mol Psychiatry	www.ncbi.nlm.nih.gov/pubmed/29326435
Self-reported math ability (MTAG)	rs2813711	1	19	216879911	0.0154466	A	3.72799e-11	ESRRG	rs17043393	216871412	0.0136	A	2e-08	Intergenic	intron variant	30038396	Lee JJ	2018-07-23	Nat Genet	www.ncbi.nlm.nih.gov/pubmed/30038396
Total testosterone levels	rs2813711	1	19	216879911	0.0154466	A	3.72799e-11	ESRRG	rs78851238	216876964	0.00933861	C	5e-08	NR	intron variant	32042192	Ruth KS	2020-02-10	Nat Med	www.ncbi.nlm.nih.gov/pubmed/32042192
Total testosterone levels	rs2813711	1	19	216879911	0.0154466	A	3.72799e-11	ESRRG	rs17043570	216905301	0.0254051	T	4e-12	NR	intron variant	32042192	Ruth KS	2020-02-10	Nat Med	www.ncbi.nlm.nih.gov/pubmed/32042192
Acceptance of an invitation to participate in a mental health questionnaire	rs12740033	1	21	243445116	0.0138053	T	1.15701e-15	SDCCAG8	rs1565440	243387788	1.03	G	7e-13	NR	intron variant	33563987	Tyrrell J	2021-02-09	Nat Commun	www.ncbi.nlm.nih.gov/pubmed/33563987
Cognitive ability (MTAG)	rs12740033	1	21	243445116	0.0138053	T	1.15701e-15	SDCCAG8	rs6429422	243472801	5.88	?	4e-09	SDCCAG8	intron variant	29186694	Lam M	2017-11-28	Cell Rep	www.ncbi.nlm.nih.gov/pubmed/29186694
Cognitive performance (MTAG)	rs12740033	1	21	243445116	0.0138053	T	1.15701e-15	SDCCAG8	rs7535162	243425689	0.0158	T	1e-10	Intergenic	intron variant	30038396	Lee JJ	2018-07-23	Nat Genet	www.ncbi.nlm.nih.gov/pubmed/30038396
Diastolic blood pressure	rs12740033	1	21	243445116	0.0138053	T	1.15701e-15	SDCCAG8	rs6429422	243472801	0.3	T	5e-13	SDCCAG8	intron variant	27841878	Hoffmann TJ	2016-11-14	Nat Genet	www.ncbi.nlm.nih.gov/pubmed/27841878
Diastolic blood pressure	rs12740033	1	21	243445116	0.0138053	T	1.15701e-15	SDCCAG8	rs6429422	243472801	0.249	T	2e-23	SDCCAG8	intron variant	27841878	Hoffmann TJ	2016-11-14	Nat Genet	www.ncbi.nlm.nih.gov/pubmed/27841878
Diastolic blood pressure	rs12740033	1	21	243445116	0.0138053	T	1.15701e-15	SDCCAG8	rs6429422	243472801	0.271	T	1e-12	SDCCAG8	intron variant	27841878	Hoffmann TJ	2016-11-14	Nat Genet	www.ncbi.nlm.nih.gov/pubmed/27841878
Diastolic blood pressure	rs12740033	1	21	243445116	0.0138053	T	1.15701e-15	SDCCAG8	rs10926991	243492567	0.2022	G	5e-15	SDCCAG8	intron variant	30578418	Giri A	2018-12-21	Nat Genet	www.ncbi.nlm.nih.gov/pubmed/30578418
Diastolic blood pressure x alcohol consumption interaction (2df test)	rs12740033	1	21	243445116	0.0138053	T	1.15701e-15	SDCCAG8	rs7535162	243425689	NA	T	6e-14	SDCCAG8	intron variant	29912962	Feitosa MF	2018-06-18	PLoS One	www.ncbi.nlm.nih.gov/pubmed/29912962
Diastolic blood pressure x alcohol consumption interaction (2df test)	rs12740033	1	21	243445116	0.0138053	T	1.15701e-15	SDCCAG8	rs12080886	243386036	NA	T	9e-15	CEP170	intron variant	29912962	Feitosa MF	2018-06-18	PLoS One	www.ncbi.nlm.nih.gov/pubmed/29912962
Diastolic blood pressure x smoking status (current vs non-current) interaction (2df test)	rs12740033	1	21	243445116	0.0138053	T	1.15701e-15	SDCCAG8	rs3897821	243420388	NA	?	4e-17	CEP170, SDCCAG8, AKT3	intron variant	29455858	Sung YJ	2018-02-15	Am J Hum Genet	www.ncbi.nlm.nih.gov/pubmed/29455858
Diastolic blood pressure x smoking status (current vs non-current) interaction (2df test)	rs12740033	1	21	243445116	0.0138053	T	1.15701e-15	SDCCAG8	rs3897821	243420388	NA	?	2e-20	CEP170, SDCCAG8, AKT3	intron variant	29455858	Sung YJ	2018-02-15	Am J Hum Genet	www.ncbi.nlm.nih.gov/pubmed/29455858
Diastolic blood pressure x smoking status (ever vs never) interaction (2df test)	rs12740033	1	21	243445116	0.0138053	T	1.15701e-15	SDCCAG8	rs3897821	243420388	NA	?	3e-20	CEP170, SDCCAG8, AKT3	intron variant	29455858	Sung YJ	2018-02-15	Am J Hum Genet	www.ncbi.nlm.nih.gov/pubmed/29455858
Diastolic blood pressure x smoking status (ever vs never) interaction (2df test)	rs12740033	1	21	243445116	0.0138053	T	1.15701e-15	SDCCAG8	rs3897821	243420388	NA	?	4e-16	CEP170, SDCCAG8, AKT3	intron variant	29455858	Sung YJ	2018-02-15	Am J Hum Genet	www.ncbi.nlm.nih.gov/pubmed/29455858
Educational attainment	rs12740033	1	21	243445116	0.0138053	T	1.15701e-15	SDCCAG8	rs4658552	243412936	0.021	T	2e-06	SDCCAG8, AKT3	intron variant	25201988	Rietveld CA	2014-09-08	Proc Natl Acad Sci U S A	www.ncbi.nlm.nih.gov/pubmed/25201988
Educational attainment (MTAG)	rs12740033	1	21	243445116	0.0138053	T	1.15701e-15	SDCCAG8	rs3897821	243420388	0.0152	A	7e-28	Intergenic	intron variant	30038396	Lee JJ	2018-07-23	Nat Genet	www.ncbi.nlm.nih.gov/pubmed/30038396
Educational attainment (years of education)	rs12740033	1	21	243445116	0.0138053	T	1.15701e-15	SDCCAG8	rs3897821	243420388	0.0154	A	4e-25	NA	intron variant	30038396	Lee JJ	2018-07-23	Nat Genet	www.ncbi.nlm.nih.gov/pubmed/30038396
Educational attainment (years of education)	rs12740033	1	21	243445116	0.0138053	T	1.15701e-15	SDCCAG8	rs3943093	243458502	NA	?	6e-15	NA	intron variant	30595370	Kichaev G	2018-12-27	Am J Hum Genet	www.ncbi.nlm.nih.gov/pubmed/30595370
Estimated glomerular filtration rate	rs12740033	1	21	243445116	0.0138053	T	1.15701e-15	SDCCAG8	rs10158537	243488186	0.361	G	1e-08	SDCCAG8	intron variant	30604766	Morris AP	2019-01-03	Nat Commun	www.ncbi.nlm.nih.gov/pubmed/30604766
Highest math class taken (MTAG)	rs12740033	1	21	243445116	0.0138053	T	1.15701e-15	SDCCAG8	rs12741781	243428152	0.0165	T	5e-21	Intergenic	intron variant	30038396	Lee JJ	2018-07-23	Nat Genet	www.ncbi.nlm.nih.gov/pubmed/30038396
Mental health study participation (completed survey)	rs12740033	1	21	243445116	0.0138053	T	1.15701e-15	SDCCAG8	rs2789111	243346404	0.0071363	C	1e-10	CEP170	intron variant	31263887	Adams MJ	2019-07-01	Int J Epidemiol	www.ncbi.nlm.nih.gov/pubmed/31263887
Noncognitive aspects of educational attainment	rs12740033	1	21	243445116	0.0138053	T	1.15701e-15	SDCCAG8	rs3943093	243458502	0.0418543	C	1e-08	NR	intron variant	33414549	Demange PA	2021-01-07	Nat Genet	www.ncbi.nlm.nih.gov/pubmed/33414549
Platelet distribution width	rs12740033	1	21	243445116	0.0138053	T	1.15701e-15	SDCCAG8	rs12741781	243428152	0.0177477	G	2e-13	SDCCAG8	intron variant	32888494	Vuckovic D	2020-09-01	Cell	www.ncbi.nlm.nih.gov/pubmed/32888494
Red cell distribution width	rs12740033	1	21	243445116	0.0138053	T	1.15701e-15	SDCCAG8	rs71537331	243418182	0.0164723	T	1e-12	CEP170	intron variant	32888494	Vuckovic D	2020-09-01	Cell	www.ncbi.nlm.nih.gov/pubmed/32888494
Red cell distribution width	rs12740033	1	21	243445116	0.0138053	T	1.15701e-15	SDCCAG8	rs10926973	243388370	0.0224657	T	2e-08	CEP170	intron variant	28957414	Pilling LC	2017-09-28	PLoS One	www.ncbi.nlm.nih.gov/pubmed/28957414
Red cell distribution width	rs12740033	1	21	243445116	0.0138053	T	1.15701e-15	SDCCAG8	rs2171974	243383635	NA	?	7e-15	NA	intron variant	30595370	Kichaev G	2018-12-27	Am J Hum Genet	www.ncbi.nlm.nih.gov/pubmed/30595370
Red cell distribution width	rs12740033	1	21	243445116	0.0138053	T	1.15701e-15	SDCCAG8	rs2171973	243383636	NA	A	2e-15	NR	intron variant	32888493	Chen MH	2020-09-01	Cell	www.ncbi.nlm.nih.gov/pubmed/32888493
Red cell distribution width	rs12740033	1	21	243445116	0.0138053	T	1.15701e-15	SDCCAG8	rs2171973	243383636	0.01526	A	4e-15	NR	intron variant	32888493	Chen MH	2020-09-01	Cell	www.ncbi.nlm.nih.gov/pubmed/32888493
Schizophrenia vs ADHD (ordinary least squares (OLS))	rs12740033	1	21	243445116	0.0138053	T	1.15701e-15	SDCCAG8	rs12058508	243487861	0.0191	?	3e-08	NA	intron variant	33686288	Peyrot WJ	2021-03-08	Nat Genet	www.ncbi.nlm.nih.gov/pubmed/33686288
Chronic kidney disease	rs2490395	1	21	243458922	-0.0121537	A	1.9647e-13	SDCCAG8	rs2490391	243469669	1.0698	A	4e-17	SDCCAG8	3 prime UTR variant	31152163	Wuttke M	2019-05-31	Nat Genet	www.ncbi.nlm.nih.gov/pubmed/31152163
Diastolic blood pressure	rs2490395	1	21	243458922	-0.0121537	A	1.9647e-13	SDCCAG8	rs953492	243471192	0.22	A	7e-16	SDCCAG8	splice region variant	28135244	Warren HR	2017-01-30	Nat Genet	www.ncbi.nlm.nih.gov/pubmed/28135244
Estimated glomerular filtration rate	rs2490395	1	21	243458922	-0.0121537	A	1.9647e-13	SDCCAG8	rs2490391	243469669	0.0024	A	9e-23	SDCCAG8	3 prime UTR variant	31152163	Wuttke M	2019-05-31	Nat Genet	www.ncbi.nlm.nih.gov/pubmed/31152163
Estimated glomerular filtration rate	rs2490395	1	21	243458922	-0.0121537	A	1.9647e-13	SDCCAG8	rs2490391	243469669	0.0025	A	1e-20	SDCCAG8	3 prime UTR variant	31152163	Wuttke M	2019-05-31	Nat Genet	www.ncbi.nlm.nih.gov/pubmed/31152163
Estimated glomerular filtration rate	rs2490395	1	21	243458922	-0.0121537	A	1.9647e-13	SDCCAG8	rs953492	243471192	0.0025	A	1e-12	SDCCAG8	splice region variant	31451708	Hellwege JN	2019-08-26	Nat Commun	www.ncbi.nlm.nih.gov/pubmed/31451708
Estimated glomerular filtration rate	rs2490395	1	21	243458922	-0.0121537	A	1.9647e-13	SDCCAG8	rs953492	243471192	0.0024	A	3e-13	SDCCAG8	splice region variant	31451708	Hellwege JN	2019-08-26	Nat Commun	www.ncbi.nlm.nih.gov/pubmed/31451708
Estimated glomerular filtration rate	rs2490395	1	21	243458922	-0.0121537	A	1.9647e-13	SDCCAG8	rs2802729	243501763	6.726	C	2e-11	CEP170, SDCCAG8, FCF1P7	intron variant	31015462	Graham SE	2019-04-23	Nat Commun	www.ncbi.nlm.nih.gov/pubmed/31015462
Glomerular filtration rate (creatinine)	rs2490395	1	21	243458922	-0.0121537	A	1.9647e-13	SDCCAG8	rs2802729	243501763	0.0046	A	2e-08	SDCCAG8	intron variant	26831199	Pattaro C	2016-01-21	Nat Commun	www.ncbi.nlm.nih.gov/pubmed/26831199
Highest math class taken	rs2490395	1	21	243458922	-0.0121537	A	1.9647e-13	SDCCAG8	rs10803130	243421404	0.0151	A	4e-11	Intergenic	intron variant	30038396	Lee JJ	2018-07-23	Nat Genet	www.ncbi.nlm.nih.gov/pubmed/30038396
Metabolite levels	rs2490395	1	21	243458922	-0.0121537	A	1.9647e-13	SDCCAG8	rs2802722	243498533	0.167999	?	6e-06	CEP170	intron variant	23823483	Rhee EP	2013-07-02	Cell Metab	www.ncbi.nlm.nih.gov/pubmed/23823483
Metabolite levels	rs2490395	1	21	243458922	-0.0121537	A	1.9647e-13	SDCCAG8	rs2802729	243501763	0.178575	?	5e-06	CEP170	intron variant	23823483	Rhee EP	2013-07-02	Cell Metab	www.ncbi.nlm.nih.gov/pubmed/23823483
Schizophrenia	rs2490395	1	21	243458922	-0.0121537	A	1.9647e-13	SDCCAG8	rs3818802	243449881	1.06	A	2e-07	NR	intron variant	26198764	Goes FS	2015-07-21	Am J Med Genet B Neuropsychiatr Genet	www.ncbi.nlm.nih.gov/pubmed/26198764
Self-reported math ability	rs2490395	1	21	243458922	-0.0121537	A	1.9647e-13	SDCCAG8	rs28599724	243430818	0.011	C	2e-08	Intergenic	intron variant	30038396	Lee JJ	2018-07-23	Nat Genet	www.ncbi.nlm.nih.gov/pubmed/30038396
Self-reported math ability (MTAG)	rs2490395	1	21	243458922	-0.0121537	A	1.9647e-13	SDCCAG8	rs2490395	243458922	0.0122	A	1e-11	Intergenic	intron variant	30038396	Lee JJ	2018-07-23	Nat Genet	www.ncbi.nlm.nih.gov/pubmed/30038396
Schizophrenia	rs4658560	1	21	243518691	-0.0144373	A	4.51132e-18	SDCCAG8	rs6703335	243608967	1.09	?	5e-08	NR	intron variant	21926974	Ripke S	2011-09-18	Nat Genet	www.ncbi.nlm.nih.gov/pubmed/21926974
Schizophrenia	rs4658560	1	21	243518691	-0.0144373	A	4.51132e-18	SDCCAG8	rs6703335	243608967	1.05264	?	1e-08	NR	intron variant	31740837	Lam M	2019-11-18	Nat Genet	www.ncbi.nlm.nih.gov/pubmed/31740837
Schizophrenia, schizoaffective disorder or bipolar disorder	rs4658560	1	21	243518691	-0.0144373	A	4.51132e-18	SDCCAG8	rs6703335	243608967	NA	?	4e-09	SDCCAG8	intron variant	24166486	Sleiman P	2013-10-29	Sci Rep	www.ncbi.nlm.nih.gov/pubmed/24166486
Adventurousness	rs12023775	1	21	243547345	-0.0158676	C	2.62534e-20	SDCCAG8	rs12023775	243547345	0.0151247	T	9e-14	AKT3	intron variant	30643258	Karlsson Linner R	2019-01-14	Nat Genet	www.ncbi.nlm.nih.gov/pubmed/30643258
Cognitive ability, years of educational attainment or schizophrenia (pleiotropy)	rs12023775	1	21	243547345	-0.0158676	C	2.62534e-20	SDCCAG8	rs2256126	243504108	0.0177337	?	4e-16	SDCCAG8	intron variant	31374203	Lam M	2019-08-01	Am J Hum Genet	www.ncbi.nlm.nih.gov/pubmed/31374203
Educational attainment (years of education)	rs12023775	1	21	243547345	-0.0158676	C	2.62534e-20	SDCCAG8	rs2992632	243503764	0.0163663	A	3e-11	NR	intron variant	27225129	Okbay A	2016-05-26	Nature	www.ncbi.nlm.nih.gov/pubmed/27225129
General risk tolerance (MTAG)	rs12023775	1	21	243547345	-0.0158676	C	2.62534e-20	SDCCAG8	rs12023775	243547345	0.0116	T	5e-21	SDCCAG8	intron variant	30643258	Karlsson Linner R	2019-01-14	Nat Genet	www.ncbi.nlm.nih.gov/pubmed/30643258
Self-reported risk-taking behaviour	rs12023775	1	21	243547345	-0.0158676	C	2.62534e-20	SDCCAG8	rs58560561	243537729	0.027	T	4e-07	NR	intron variant	30181555	Strawbridge RJ	2018-09-04	Transl Psychiatry	www.ncbi.nlm.nih.gov/pubmed/30181555
Self-reported risk-taking behaviour	rs12023775	1	21	243547345	-0.0158676	C	2.62534e-20	SDCCAG8	rs58560561	243537729	1.028	G	7e-11	SDCCAG8	intron variant	30271922	Clifton EAD	2018-05-03	Commun Biol	www.ncbi.nlm.nih.gov/pubmed/30271922
Schizophrenia	rs3006925	1	21	243609927	-0.0137552	T	3.78899e-12	SDCCAG8	rs1538774	243544827	1.09	G	3e-08	SDCCAG8	intron variant	23974872	Ripke S	2013-08-25	Nat Genet	www.ncbi.nlm.nih.gov/pubmed/23974872
Cognitive performance (MTAG)	rs2994321	1	21	243640337	-0.0116719	G	1.01715e-08	SDCCAG8	rs2994326	243651026	0.0162	T	4e-08	Intergenic	intron variant	30038396	Lee JJ	2018-07-23	Nat Genet	www.ncbi.nlm.nih.gov/pubmed/30038396
Educational attainment (MTAG)	rs2994321	1	21	243640337	-0.0116719	G	1.01715e-08	SDCCAG8	rs2994326	243651026	0.0099	T	5e-09	Intergenic	intron variant	30038396	Lee JJ	2018-07-23	Nat Genet	www.ncbi.nlm.nih.gov/pubmed/30038396
Educational attainment (years of education)	rs2994321	1	21	243640337	-0.0116719	G	1.01715e-08	SDCCAG8	rs2994326	243651026	0.01	T	3e-08	NA	intron variant	30038396	Lee JJ	2018-07-23	Nat Genet	www.ncbi.nlm.nih.gov/pubmed/30038396
Externalizing behaviour (multivariate analysis)	rs2994321	1	21	243640337	-0.0116719	G	1.01715e-08	SDCCAG8	rs3008657	244023667	0.009	G	3e-12	AKT3 - LINC02774	intergenic variant	34446935	Karlsson Linner R	2021-08-26	Nat Neurosci	www.ncbi.nlm.nih.gov/pubmed/34446935
Externalizing behaviour (multivariate analysis)	rs12751210	1	21	243645203	-0.013448	C	1.34501e-15	SDCCAG8	rs3008657	244023667	0.009	G	3e-12	AKT3 - LINC02774	intergenic variant	34446935	Karlsson Linner R	2021-08-26	Nat Neurosci	www.ncbi.nlm.nih.gov/pubmed/34446935
Highest math class taken (MTAG)	rs12751210	1	21	243645203	-0.013448	C	1.34501e-15	SDCCAG8	rs12748751	243640881	0.0104	A	7e-10	Intergenic	intron variant	30038396	Lee JJ	2018-07-23	Nat Genet	www.ncbi.nlm.nih.gov/pubmed/30038396
Schizophrenia (MTAG)	rs12751210	1	21	243645203	-0.013448	C	1.34501e-15	SDCCAG8	rs12093576	243655897	0.064669	T	8e-09	NR	intron variant	33479212	Yao X	2021-01-21	Transl Psychiatry	www.ncbi.nlm.nih.gov/pubmed/33479212
Self-reported math ability	rs12751210	1	21	243645203	-0.013448	C	1.34501e-15	SDCCAG8	rs12093576	243655897	0.0121	C	1e-09	Intergenic	intron variant	30038396	Lee JJ	2018-07-23	Nat Genet	www.ncbi.nlm.nih.gov/pubmed/30038396
Brain morphology (MOSTest)	rs1058305	1	21	243664642	0.0123906	A	8.66257e-11	AKT3	rs1058305	243664642	NA	?	2e-13	SDCCAG8, AKT3	3 prime UTR variant	32665545	van der Meer D	2020-07-14	Nat Commun	www.ncbi.nlm.nih.gov/pubmed/32665545
Externalizing behaviour (multivariate analysis)	rs1058305	1	21	243664642	0.0123906	A	8.66257e-11	AKT3	rs3008657	244023667	0.009	G	3e-12	AKT3 - LINC02774	intergenic variant	34446935	Karlsson Linner R	2021-08-26	Nat Neurosci	www.ncbi.nlm.nih.gov/pubmed/34446935
Height	rs1058305	1	21	243664642	0.0123906	A	8.66257e-11	AKT3	rs67027895	243667216	NA	T	5e-08	NR	3 prime UTR variant	31564439	Fang H	2019-09-26	Am J Hum Genet	www.ncbi.nlm.nih.gov/pubmed/31564439
Height	rs1058305	1	21	243664642	0.0123906	A	8.66257e-11	AKT3	rs67027895	243667216	0.05	T	2e-08	NR	3 prime UTR variant	31564439	Fang H	2019-09-26	Am J Hum Genet	www.ncbi.nlm.nih.gov/pubmed/31564439
Schizophrenia	rs1058305	1	21	243664642	0.0123906	A	8.66257e-11	AKT3	rs14403	243663893	1.1	C	2e-08	AKT3, CEP170	3 prime UTR variant	23974872	Ripke S	2013-08-25	Nat Genet	www.ncbi.nlm.nih.gov/pubmed/23974872
Schizophrenia	rs1058305	1	21	243664642	0.0123906	A	8.66257e-11	AKT3	rs14403	243663893	1.077	?	2e-10	MIR4677, SDCCAG8, AKT3	3 prime UTR variant	29483656	Pardinas AF	2018-02-26	Nat Genet	www.ncbi.nlm.nih.gov/pubmed/29483656
Schizophrenia	rs1058305	1	21	243664642	0.0123906	A	8.66257e-11	AKT3	rs14403	243663893	1.069	C	4e-07	AKT3	3 prime UTR variant	30285260	Ikeda M	2018-10-03	Schizophr Bull	www.ncbi.nlm.nih.gov/pubmed/30285260
Schizophrenia (MTAG)	rs1058305	1	21	243664642	0.0123906	A	8.66257e-11	AKT3	rs9428966	243667900	NA	?	1e-08	NR	3 prime UTR variant	32606422	Wu Y	2020-06-30	Transl Psychiatry	www.ncbi.nlm.nih.gov/pubmed/32606422
Schizophrenia vs anorexia nervosa (ordinary least squares (OLS))	rs1058305	1	21	243664642	0.0123906	A	8.66257e-11	AKT3	rs9428966	243667900	0.0214	?	9e-11	NA	3 prime UTR variant	33686288	Peyrot WJ	2021-03-08	Nat Genet	www.ncbi.nlm.nih.gov/pubmed/33686288
Subcortical volume (MOSTest)	rs1058305	1	21	243664642	0.0123906	A	8.66257e-11	AKT3	rs9428966	243667900	NA	?	4e-12	DAB1	3 prime UTR variant	32665545	van der Meer D	2020-07-14	Nat Commun	www.ncbi.nlm.nih.gov/pubmed/32665545
White blood cell count	rs1058305	1	21	243664642	0.0123906	A	8.66257e-11	AKT3	rs884328	243654278	NA	?	1e-08	NA	intron variant	30595370	Kichaev G	2018-12-27	Am J Hum Genet	www.ncbi.nlm.nih.gov/pubmed/30595370
Adult body size	rs4658403	1	21	243832560	-0.0124593	C	7.43539e-09	AKT3	rs4658403	243832560	0.0136423	C	1e-13	AKT3	intron variant	32376654	Richardson TG	2020-05-06	BMJ	www.ncbi.nlm.nih.gov/pubmed/32376654
Apolipoprotein A1 levels	rs4658403	1	21	243832560	-0.0124593	C	7.43539e-09	AKT3	rs7514202	243812659	0.0167289	G	7e-09	AKT3	intron variant	32203549	Richardson TG	2020-03-23	PLoS Med	www.ncbi.nlm.nih.gov/pubmed/32203549
Body mass index	rs4658403	1	21	243832560	-0.0124593	C	7.43539e-09	AKT3	rs72761606	243740445	NA	?	2e-11	NR	intron variant	31669095	Zhu Z	2019-10-24	J Allergy Clin Immunol	www.ncbi.nlm.nih.gov/pubmed/31669095
Body mass index	rs4658403	1	21	243832560	-0.0124593	C	7.43539e-09	AKT3	rs946824	243684019	0.0197	T	5e-15	NA	intron variant	30239722	Pulit SL	2018-09-14	Hum Mol Genet	www.ncbi.nlm.nih.gov/pubmed/30239722
Body mass index	rs4658403	1	21	243832560	-0.0124593	C	7.43539e-09	AKT3	rs4658403	243832560	NA	?	6e-12	NA	intron variant	30595370	Kichaev G	2018-12-27	Am J Hum Genet	www.ncbi.nlm.nih.gov/pubmed/30595370
C-reactive protein levels	rs4658403	1	21	243832560	-0.0124593	C	7.43539e-09	AKT3	rs4658403	243832560	0.0166215	C	1e-09	NR	intron variant	31900758	Han X	2020-01-03	Eur J Epidemiol	www.ncbi.nlm.nih.gov/pubmed/31900758
Externalizing behaviour (multivariate analysis)	rs4658403	1	21	243832560	-0.0124593	C	7.43539e-09	AKT3	rs3008657	244023667	0.009	G	3e-12	AKT3 - LINC02774	intergenic variant	34446935	Karlsson Linner R	2021-08-26	Nat Neurosci	www.ncbi.nlm.nih.gov/pubmed/34446935
Monocyte count	rs4658403	1	21	243832560	-0.0124593	C	7.43539e-09	AKT3	rs6429439	243993530	0.0211812	A	8e-11	AKT3	intron variant	32888494	Vuckovic D	2020-09-01	Cell	www.ncbi.nlm.nih.gov/pubmed/32888494
Adult diffuse glioma (IDH mutation)	rs7514984	1	21	243965623	0.013281	C	2.12708e-10	AKT3	rs320337	243814548	5.933	?	3e-09	AKT3	intron variant	32386320	Eckel-Passow JE	2020-05-09	Neuro Oncol	www.ncbi.nlm.nih.gov/pubmed/32386320
Adult diffuse glioma (IDH mutation)	rs7514984	1	21	243965623	0.013281	C	2.12708e-10	AKT3	rs10927065	243914611	6.379	?	2e-10	AKT3	intron variant	32386320	Eckel-Passow JE	2020-05-09	Neuro Oncol	www.ncbi.nlm.nih.gov/pubmed/32386320
Externalizing behaviour (multivariate analysis)	rs7514984	1	21	243965623	0.013281	C	2.12708e-10	AKT3	rs3008657	244023667	0.009	G	3e-12	AKT3 - LINC02774	intergenic variant	34446935	Karlsson Linner R	2021-08-26	Nat Neurosci	www.ncbi.nlm.nih.gov/pubmed/34446935
Menarche (age at onset)	rs7514984	1	21	243965623	0.013281	C	2.12708e-10	AKT3	rs320320	243835186	1.659	A	1e-07	AKT3	intron variant	23599027	Demerath EW	2013-04-17	Hum Mol Genet	www.ncbi.nlm.nih.gov/pubmed/23599027
Menarche (age at onset)	rs7514984	1	21	243965623	0.013281	C	2.12708e-10	AKT3	rs320320	243835186	4.03	A	5e-06	AKT3	intron variant	23599027	Demerath EW	2013-04-17	Hum Mol Genet	www.ncbi.nlm.nih.gov/pubmed/23599027
Non-glioblastoma glioma	rs7514984	1	21	243965623	0.013281	C	2.12708e-10	AKT3	rs12076373	243851947	1.23	G	3e-10	AKT3	intron variant	28346443	Melin BS	2017-03-27	Nat Genet	www.ncbi.nlm.nih.gov/pubmed/28346443
RR interval (heart rate)	rs7514984	1	21	243965623	0.013281	C	2.12708e-10	AKT3	rs4132509	243943084	0.18	A	2e-06	AKT3	intron variant	20031603	Marroni F	2009-08-01	Circ Cardiovasc Genet	www.ncbi.nlm.nih.gov/pubmed/20031603
Smoking initiation (ever regular vs never regular) (MTAG)	rs7514984	1	21	243965623	0.013281	C	2.12708e-10	AKT3	rs3766673	243720473	0.0081086	C	5e-09	NR	intron variant	30643251	Liu M	2019-01-14	Nat Genet	www.ncbi.nlm.nih.gov/pubmed/30643251
Body mass index	rs6691020	1	21	243975753	-0.01428	T	3.12048e-16	AKT3	rs1074657	243746634	0.014	T	2e-14	NR	intron variant	30108127	Hoffmann TJ	2018-08-14	Genetics	www.ncbi.nlm.nih.gov/pubmed/30108127
Externalizing behaviour (multivariate analysis)	rs6691020	1	21	243975753	-0.01428	T	3.12048e-16	AKT3	rs3008657	244023667	0.009	G	3e-12	AKT3 - LINC02774	intergenic variant	34446935	Karlsson Linner R	2021-08-26	Nat Neurosci	www.ncbi.nlm.nih.gov/pubmed/34446935
Menarche (age at onset)	rs6691020	1	21	243975753	-0.01428	T	3.12048e-16	AKT3	rs1973284	243856681	NA	?	2e-10	NA	intron variant	30595370	Kichaev G	2018-12-27	Am J Hum Genet	www.ncbi.nlm.nih.gov/pubmed/30595370
Schizophrenia	rs6691020	1	21	243975753	-0.01428	T	3.12048e-16	AKT3	rs35978510	243776117	1.0627	C	7e-10	AKT3	3 prime UTR variant	28991256	Li Z	2017-10-09	Nat Genet	www.ncbi.nlm.nih.gov/pubmed/28991256
Schizophrenia	rs6691020	1	21	243975753	-0.01428	T	3.12048e-16	AKT3	rs13376709	243690491	1.05908	?	9e-11	NR	intron variant	31740837	Lam M	2019-11-18	Nat Genet	www.ncbi.nlm.nih.gov/pubmed/31740837
Schizophrenia	rs6691020	1	21	243975753	-0.01428	T	3.12048e-16	AKT3	rs35978510	243776117	1.0661	C	2e-10	AKT3	3 prime UTR variant	30285260	Ikeda M	2018-10-03	Schizophr Bull	www.ncbi.nlm.nih.gov/pubmed/30285260
Schizophrenia	rs6691020	1	21	243975753	-0.01428	T	3.12048e-16	AKT3	rs35978510	243776117	1.06451	C	2e-07	AKT3	3 prime UTR variant	30285260	Ikeda M	2018-10-03	Schizophr Bull	www.ncbi.nlm.nih.gov/pubmed/30285260
Schizophrenia	rs6691020	1	21	243975753	-0.01428	T	3.12048e-16	AKT3	rs13376709	243690491	1.06383	C	6e-08	NR	intron variant	26198764	Goes FS	2015-07-21	Am J Med Genet B Neuropsychiatr Genet	www.ncbi.nlm.nih.gov/pubmed/26198764
Schizophrenia (MTAG)	rs6691020	1	21	243975753	-0.01428	T	3.12048e-16	AKT3	rs12691548	243820128	NA	?	7e-09	NR	intron variant	32606422	Wu Y	2020-06-30	Transl Psychiatry	www.ncbi.nlm.nih.gov/pubmed/32606422
Externalizing behaviour (multivariate analysis)	rs12752825	1	21	244015295	-0.0114786	A	3.48744e-11	AKT3	rs3008657	244023667	0.009	G	3e-12	AKT3 - LINC02774	intergenic variant	34446935	Karlsson Linner R	2021-08-26	Nat Neurosci	www.ncbi.nlm.nih.gov/pubmed/34446935
Adventurousness	rs2953329	1	21	244025999	-0.0150833	G	3.29591e-19	AKT3	rs2953329	244025999	0.014254	A	5e-13	ZBTB18	intergenic variant	30643258	Karlsson Linner R	2019-01-14	Nat Genet	www.ncbi.nlm.nih.gov/pubmed/30643258
General risk tolerance (MTAG)	rs2953329	1	21	244025999	-0.0150833	G	3.29591e-19	AKT3	rs2953329	244025999	0.0106	A	2e-18	ZBTB18	intergenic variant	30643258	Karlsson Linner R	2019-01-14	Nat Genet	www.ncbi.nlm.nih.gov/pubmed/30643258
Post-traumatic stress disorder (asjusted for relatedness)	rs2953329	1	21	244025999	-0.0150833	G	3.29591e-19	AKT3	rs4430311	244015993	NA	?	6e-06	AKT3	intergenic variant	23726511	Xie P	2013-05-28	Biol Psychiatry	www.ncbi.nlm.nih.gov/pubmed/23726511
Adventurousness	rs17714252	2	22	285471	0.0118632	G	2.69045e-11	FAM150B	rs60843830	286756	0.0126526	C	7e-10	LOC101927262	intron variant	30643258	Karlsson Linner R	2019-01-14	Nat Genet	www.ncbi.nlm.nih.gov/pubmed/30643258
Apolipoprotein A1 levels	rs17714252	2	22	285471	0.0118632	G	2.69045e-11	FAM150B	rs62114506	242793	0.0140515	G	3e-10	SH3YL1	splice region variant	32203549	Richardson TG	2020-03-23	PLoS Med	www.ncbi.nlm.nih.gov/pubmed/32203549
Blood protein levels	rs17714252	2	22	285471	0.0118632	G	2.69045e-11	FAM150B	rs79716074	277003	1.16	G	0	ACP1	missense variant	29875488	Sun BB	2018-06-06	Nature	www.ncbi.nlm.nih.gov/pubmed/29875488
Blood protein levels	rs17714252	2	22	285471	0.0118632	G	2.69045e-11	FAM150B	rs17713879	254215	NA	?	2e-215	NR	intron variant	28240269	Suhre K	2017-02-27	Nat Commun	www.ncbi.nlm.nih.gov/pubmed/28240269
Blood protein levels	rs17714252	2	22	285471	0.0118632	G	2.69045e-11	FAM150B	rs11553746	272203	1.237	T	1e-257	ACP1, SH3YL1, FAM150B, AC079779.4	missense variant	28240269	Suhre K	2017-02-27	Nat Commun	www.ncbi.nlm.nih.gov/pubmed/28240269
Blood protein levels	rs17714252	2	22	285471	0.0118632	G	2.69045e-11	FAM150B	rs58461606	267367	1.13369	G	0	ACP1	intron variant	30072576	Emilsson V	2018-08-02	Science	www.ncbi.nlm.nih.gov/pubmed/30072576
Blood urea nitrogen levels	rs17714252	2	22	285471	0.0118632	G	2.69045e-11	FAM150B	rs3791221	226933	0.0038	A	2e-07	SH3YL1	intron variant	31152163	Wuttke M	2019-05-31	Nat Genet	www.ncbi.nlm.nih.gov/pubmed/31152163
Body mass index	rs17714252	2	22	285471	0.0118632	G	2.69045e-11	FAM150B	rs17713729	249092	NA	?	2e-09	NR	intron variant	31669095	Zhu Z	2019-10-24	J Allergy Clin Immunol	www.ncbi.nlm.nih.gov/pubmed/31669095
Cerebrospinal fluid biomarker levels	rs17714252	2	22	285471	0.0118632	G	2.69045e-11	FAM150B	rs17714252	285471	NA	A	5e-09	NR	intron variant	28031287	Sasayama D	2016-11-26	Hum Mol Genet	www.ncbi.nlm.nih.gov/pubmed/28031287
Estimated glomerular filtration rate	rs17714252	2	22	285471	0.0118632	G	2.69045e-11	FAM150B	rs3791221	226933	0.0021	A	2e-10	SH3YL1	intron variant	31152163	Wuttke M	2019-05-31	Nat Genet	www.ncbi.nlm.nih.gov/pubmed/31152163
Estimated glomerular filtration rate	rs17714252	2	22	285471	0.0118632	G	2.69045e-11	FAM150B	rs3791221	226933	0.0022	A	1e-11	SH3YL1	intron variant	31152163	Wuttke M	2019-05-31	Nat Genet	www.ncbi.nlm.nih.gov/pubmed/31152163
HDL cholesterol	rs17714252	2	22	285471	0.0118632	G	2.69045e-11	FAM150B	rs6710091	239597	0.0165	C	5e-08	SH3YL1	3 prime UTR variant	30275531	Klarin D	2018-10-01	Nat Genet	www.ncbi.nlm.nih.gov/pubmed/30275531
HDL cholesterol levels	rs17714252	2	22	285471	0.0118632	G	2.69045e-11	FAM150B	rs7595075	264019	0.0144373	C	6e-13	SH3YL1	5 prime UTR variant	32203549	Richardson TG	2020-03-23	PLoS Med	www.ncbi.nlm.nih.gov/pubmed/32203549
Height	rs17714252	2	22	285471	0.0118632	G	2.69045e-11	FAM150B	rs2290911	224919	NA	G	5e-07	NR	splice region variant	29782485	Rueger S	2018-05-21	PLoS Genet	www.ncbi.nlm.nih.gov/pubmed/29782485
Height	rs17714252	2	22	285471	0.0118632	G	2.69045e-11	FAM150B	rs55753056	243929	NA	?	2e-22	NA	intron variant	30595370	Kichaev G	2018-12-27	Am J Hum Genet	www.ncbi.nlm.nih.gov/pubmed/30595370
High density lipoprotein cholesterol levels	rs17714252	2	22	285471	0.0118632	G	2.69045e-11	FAM150B	rs11553746	272203	0.0150851	T	7e-15	NR	missense variant	29083408	Liu DJ	2017-10-30	Nat Genet	www.ncbi.nlm.nih.gov/pubmed/29083408
High density lipoprotein cholesterol levels	rs17714252	2	22	285471	0.0118632	G	2.69045e-11	FAM150B	rs11553746	272203	0.016	T	2e-07	NR	missense variant	29083408	Liu DJ	2017-10-30	Nat Genet	www.ncbi.nlm.nih.gov/pubmed/29083408
Large artery stroke	rs17714252	2	22	285471	0.0118632	G	2.69045e-11	FAM150B	rs2290911	224919	1.14	G	6e-06	SH3YL1	splice region variant	28265093	Malik R	2017-03-06	Proc Natl Acad Sci U S A	www.ncbi.nlm.nih.gov/pubmed/28265093
Large artery stroke	rs17714252	2	22	285471	0.0118632	G	2.69045e-11	FAM150B	rs11553746	272203	1.14	T	4e-06	ACP1	missense variant	28265093	Malik R	2017-03-06	Proc Natl Acad Sci U S A	www.ncbi.nlm.nih.gov/pubmed/28265093
Plateletcrit	rs17714252	2	22	285471	0.0118632	G	2.69045e-11	FAM150B	rs79716074	277003	0.014278	G	1e-09	ACP1	missense variant	32888494	Vuckovic D	2020-09-01	Cell	www.ncbi.nlm.nih.gov/pubmed/32888494
Protein quantitative trait loci	rs17714252	2	22	285471	0.0118632	G	2.69045e-11	FAM150B	rs59937473	271797	NA	?	3e-67	NR	intron variant	32492067	Ruffieux H	2020-06-03	PLoS Comput Biol	www.ncbi.nlm.nih.gov/pubmed/32492067
Smoking initiation (ever regular vs never regular)	rs17714252	2	22	285471	0.0118632	G	2.69045e-11	FAM150B	rs114976176	264621	0.0155137	C	6e-09	NR	intron variant	30643251	Liu M	2019-01-14	Nat Genet	www.ncbi.nlm.nih.gov/pubmed/30643251
Smoking initiation (ever regular vs never regular) (MTAG)	rs17714252	2	22	285471	0.0118632	G	2.69045e-11	FAM150B	rs59937473	271797	0.00590285	A	2e-07	NR	intron variant	30643251	Liu M	2019-01-14	Nat Genet	www.ncbi.nlm.nih.gov/pubmed/30643251
Spherical equivalent (joint analysis main effects and education interaction)	rs17714252	2	22	285471	0.0118632	G	2.69045e-11	FAM150B	rs60843830	286756	NA	C	1e-09	FAM150B-ACP1	intron variant	27020472	Fan Q	2016-03-29	Nat Commun	www.ncbi.nlm.nih.gov/pubmed/27020472
Spherical equivalent (joint analysis main effects and education interaction)	rs17714252	2	22	285471	0.0118632	G	2.69045e-11	FAM150B	rs60843830	286756	NA	C	4e-08	FAM150B-ACP1	intron variant	27020472	Fan Q	2016-03-29	Nat Commun	www.ncbi.nlm.nih.gov/pubmed/27020472
Waist circumference adjusted for body mass index	rs17714252	2	22	285471	0.0118632	G	2.69045e-11	FAM150B	rs6710091	239597	NA	?	8e-11	NR	3 prime UTR variant	31669095	Zhu Z	2019-10-24	J Allergy Clin Immunol	www.ncbi.nlm.nih.gov/pubmed/31669095
Waist circumference adjusted for body mass index	rs17714252	2	22	285471	0.0118632	G	2.69045e-11	FAM150B	rs7595075	264019	0.0193466	A	2e-09	SH3YL1	5 prime UTR variant	34021172	Christakoudi S	2021-05-21	Sci Rep	www.ncbi.nlm.nih.gov/pubmed/34021172
Adventurousness	rs307984	2	23	6814460	-0.0185153	C	5.75868e-13	hsa-mir-7515	rs307984	6814460	0.0172171	T	7e-10	CMPK2	regulatory region variant	30643258	Karlsson Linner R	2019-01-14	Nat Genet	www.ncbi.nlm.nih.gov/pubmed/30643258
General risk tolerance (MTAG)	rs307984	2	23	6814460	-0.0185153	C	5.75868e-13	hsa-mir-7515	rs307984	6814460	0.0101	T	2e-09	CMPK2	regulatory region variant	30643258	Karlsson Linner R	2019-01-14	Nat Genet	www.ncbi.nlm.nih.gov/pubmed/30643258
General risk tolerance (MTAG)	rs2176263	2	24	24092773	-0.0094504	G	1.6275e-08	ATAD2B	rs2176263	24092773	0.0089	C	1e-13	ATAD2B	intron variant	30643258	Karlsson Linner R	2019-01-14	Nat Genet	www.ncbi.nlm.nih.gov/pubmed/30643258
Intelligence (MTAG)	rs2176263	2	24	24092773	-0.0094504	G	1.6275e-08	ATAD2B	rs2176263	24092773	0.0163238	C	4e-08	ATAD2B	intron variant	29326435	Hill WD	2018-01-11	Mol Psychiatry	www.ncbi.nlm.nih.gov/pubmed/29326435
Macular thickness	rs2176263	2	24	24092773	-0.0094504	G	1.6275e-08	ATAD2B	rs74175027	23998092	0.472	?	2e-11	ATAD2B	intron variant	30535121	Gao XR	2018-12-07	Hum Mol Genet	www.ncbi.nlm.nih.gov/pubmed/30535121
Platelet distribution width	rs2176263	2	24	24092773	-0.0094504	G	1.6275e-08	ATAD2B	rs6756419	24126904	0.0134373	G	7e-09	ATAD2B	intron variant	32888494	Vuckovic D	2020-09-01	Cell	www.ncbi.nlm.nih.gov/pubmed/32888494
Waist circumference adjusted for body mass index	rs2176263	2	24	24092773	-0.0094504	G	1.6275e-08	ATAD2B	rs2176263	24092773	NA	?	3e-08	NR	intron variant	31669095	Zhu Z	2019-10-24	J Allergy Clin Immunol	www.ncbi.nlm.nih.gov/pubmed/31669095
Appendicular lean mass	rs12463543	2	24	24110089	-0.00934681	G	3.88622e-08	ATAD2B	rs13006587	24060439	0.0299	A	3e-55	NR	intron variant	33097823	Pei YF	2020-10-23	Commun Biol	www.ncbi.nlm.nih.gov/pubmed/33097823
Appendicular lean mass	rs12463543	2	24	24110089	-0.00934681	G	3.88622e-08	ATAD2B	rs13006587	24060439	0.0581266	A	2e-09	NR	intron variant	31761296	Hernandez Cordero AI	2019-11-21	Am J Hum Genet	www.ncbi.nlm.nih.gov/pubmed/31761296
Diabetic retinopathy (all NPDR and PDR)	rs12463543	2	24	24110089	-0.00934681	G	3.88622e-08	ATAD2B	rs10432638	24202512	1.1236	?	8e-06	UBXN2A	intron variant	30487263	Pollack S	2018-11-28	Diabetes	www.ncbi.nlm.nih.gov/pubmed/30487263
FEV1	rs12463543	2	24	24110089	-0.00934681	G	3.88622e-08	ATAD2B	rs13009582	24018480	0.0154	A	4e-11	ATAD2B	intron variant	30804560	Shrine N	2019-02-25	Nat Genet	www.ncbi.nlm.nih.gov/pubmed/30804560
Height	rs12463543	2	24	24110089	-0.00934681	G	3.88622e-08	ATAD2B	rs35832626	24054647	NA	?	3e-91	NA	intron variant	30595370	Kichaev G	2018-12-27	Am J Hum Genet	www.ncbi.nlm.nih.gov/pubmed/30595370
Highest math class taken (MTAG)	rs12463543	2	24	24110089	-0.00934681	G	3.88622e-08	ATAD2B	rs10432638	24202512	0.0098	A	1e-08	Intergenic	intron variant	30038396	Lee JJ	2018-07-23	Nat Genet	www.ncbi.nlm.nih.gov/pubmed/30038396
Intelligence (MTAG)	rs12463543	2	24	24110089	-0.00934681	G	3.88622e-08	ATAD2B	rs6719830	24061034	0.0173169	T	3e-09	ATAD2B	intron variant	29326435	Hill WD	2018-01-11	Mol Psychiatry	www.ncbi.nlm.nih.gov/pubmed/29326435
Lung function (FVC)	rs12463543	2	24	24110089	-0.00934681	G	3.88622e-08	ATAD2B	rs13009582	24018480	0.0158	A	2e-11	ATAD2B	intron variant	30804560	Shrine N	2019-02-25	Nat Genet	www.ncbi.nlm.nih.gov/pubmed/30804560
Reaction time	rs12463543	2	24	24110089	-0.00934681	G	3.88622e-08	ATAD2B	rs6751857	23973799	0.0094529	?	6e-08	NR	3 prime UTR variant	29844566	Davies G	2018-05-29	Nat Commun	www.ncbi.nlm.nih.gov/pubmed/29844566
Reaction time	rs12463543	2	24	24110089	-0.00934681	G	3.88622e-08	ATAD2B	rs7566727	24097389	0.0093347	?	9e-08	NR	intron variant	29844566	Davies G	2018-05-29	Nat Commun	www.ncbi.nlm.nih.gov/pubmed/29844566
Reaction time	rs12463543	2	24	24110089	-0.00934681	G	3.88622e-08	ATAD2B	rs925229	24234440	0.0095239	?	5e-08	MFSD2B	intron variant	29844566	Davies G	2018-05-29	Nat Commun	www.ncbi.nlm.nih.gov/pubmed/29844566
Sitting height ratio	rs12463543	2	24	24110089	-0.00934681	G	3.88622e-08	ATAD2B	rs60490158	24168188	0.077	A	5e-07	NR	intron variant	25865494	Chan Y	2015-04-09	Am J Hum Genet	www.ncbi.nlm.nih.gov/pubmed/25865494
Sitting height ratio	rs12463543	2	24	24110089	-0.00934681	G	3.88622e-08	ATAD2B	rs35832626	24054647	0.09	T	1e-08	ATAD2B	intron variant	25865494	Chan Y	2015-04-09	Am J Hum Genet	www.ncbi.nlm.nih.gov/pubmed/25865494
Sitting height ratio	rs12463543	2	24	24110089	-0.00934681	G	3.88622e-08	ATAD2B	rs61463699	23950973	0.077	A	5e-07	NR	intergenic variant	25865494	Chan Y	2015-04-09	Am J Hum Genet	www.ncbi.nlm.nih.gov/pubmed/25865494
Adventurousness	rs6716481	2	25	44629203	-0.0190097	C	1.01647e-08	CAMKMT	rs77915397	44693059	0.0220124	A	1e-08	CAMKMT	intron variant	30643258	Karlsson Linner R	2019-01-14	Nat Genet	www.ncbi.nlm.nih.gov/pubmed/30643258
General risk tolerance (MTAG)	rs6716481	2	25	44629203	-0.0190097	C	1.01647e-08	CAMKMT	rs55795624	44801892	0.0126	T	5e-08	CAMKMT	intron variant	30643258	Karlsson Linner R	2019-01-14	Nat Genet	www.ncbi.nlm.nih.gov/pubmed/30643258
Externalizing behaviour (multivariate analysis)	rs7584428	2	25	45128493	-0.0130133	A	2.01156e-14	RP11-89K21.1	rs1004787	45159091	0.014	G	1e-32	LINC01833	intron variant	34446935	Karlsson Linner R	2021-08-26	Nat Neurosci	www.ncbi.nlm.nih.gov/pubmed/34446935
Alcohol use disorder	rs1629802	2	25	45138179	-0.0115523	G	2.60855e-11	RP11-89K21.1	rs494904	45141180	7.014	T	2e-12	NR	regulatory region variant	32451486	Zhou H	2020-05-25	Nat Neurosci	www.ncbi.nlm.nih.gov/pubmed/32451486
Alcohol use disorder (consumption score)	rs1629802	2	25	45138179	-0.0115523	G	2.60855e-11	RP11-89K21.1	rs504675	45154689	0.064	?	6e-09	RP11-89 K21.1	intron variant	33861876	Dao C	2021-04-16	Addiction	www.ncbi.nlm.nih.gov/pubmed/33861876
Externalizing behaviour (multivariate analysis)	rs1629802	2	25	45138179	-0.0115523	G	2.60855e-11	RP11-89K21.1	rs1004787	45159091	0.014	G	1e-32	LINC01833	intron variant	34446935	Karlsson Linner R	2021-08-26	Nat Neurosci	www.ncbi.nlm.nih.gov/pubmed/34446935
Problematic alcohol use	rs1629802	2	25	45138179	-0.0115523	G	2.60855e-11	RP11-89K21.1	rs494904	45141180	7.926	T	2e-15	SIX3	regulatory region variant	32451486	Zhou H	2020-05-25	Nat Neurosci	www.ncbi.nlm.nih.gov/pubmed/32451486
Alcohol consumption (drinks per week) (MTAG)	rs539447	2	25	45138325	-0.0137014	A	4.0062e-16	RP11-89K21.1	rs518853	45141218	0.017128	A	3e-22	NR	regulatory region variant	32451486	Zhou H	2020-05-25	Nat Neurosci	www.ncbi.nlm.nih.gov/pubmed/32451486
Alcohol use disorder	rs539447	2	25	45138325	-0.0137014	A	4.0062e-16	RP11-89K21.1	rs570436	45142673	1.05775	T	2e-10	SIX3	intergenic variant	30940813	Kranzler HR	2019-04-02	Nat Commun	www.ncbi.nlm.nih.gov/pubmed/30940813
Alcohol use disorder	rs539447	2	25	45138325	-0.0137014	A	4.0062e-16	RP11-89K21.1	rs540606	45138507	6.49	A	9e-11	SIX3	intergenic variant	30940813	Kranzler HR	2019-04-02	Nat Commun	www.ncbi.nlm.nih.gov/pubmed/30940813
Externalizing behaviour (multivariate analysis)	rs539447	2	25	45138325	-0.0137014	A	4.0062e-16	RP11-89K21.1	rs1004787	45159091	0.014	G	1e-32	LINC01833	intron variant	34446935	Karlsson Linner R	2021-08-26	Nat Neurosci	www.ncbi.nlm.nih.gov/pubmed/34446935
Problematic alcohol use (MTAG)	rs539447	2	25	45138325	-0.0137014	A	4.0062e-16	RP11-89K21.1	rs570436	45142673	0.0208212	T	3e-23	NR	intergenic variant	32451486	Zhou H	2020-05-25	Nat Neurosci	www.ncbi.nlm.nih.gov/pubmed/32451486
Self-reported risk-taking behaviour	rs539447	2	25	45138325	-0.0137014	A	4.0062e-16	RP11-89K21.1	rs542883	45143382	0.029	C	9e-08	NR	intergenic variant	30181555	Strawbridge RJ	2018-09-04	Transl Psychiatry	www.ncbi.nlm.nih.gov/pubmed/30181555
Self-reported risk-taking behaviour	rs539447	2	25	45138325	-0.0137014	A	4.0062e-16	RP11-89K21.1	rs542883	45143382	0.029	C	9e-08	NR	intergenic variant	30181555	Strawbridge RJ	2018-09-04	Transl Psychiatry	www.ncbi.nlm.nih.gov/pubmed/30181555
Self-reported risk-taking behaviour	rs539447	2	25	45138325	-0.0137014	A	4.0062e-16	RP11-89K21.1	rs542883	45143382	1.023	C	2e-08	SIX3	intergenic variant	30271922	Clifton EAD	2018-05-03	Commun Biol	www.ncbi.nlm.nih.gov/pubmed/30271922
Smoking status (ever vs never smokers)	rs539447	2	25	45138325	-0.0137014	A	4.0062e-16	RP11-89K21.1	rs542883	45143382	0.0079359	C	1e-14	NR	intergenic variant	30271922	Clifton EAD	2018-05-03	Commun Biol	www.ncbi.nlm.nih.gov/pubmed/30271922
Externalizing behaviour (multivariate analysis)	rs518048	2	25	45141165	-0.0153177	G	6.0029e-09	RP11-89K21.1	rs1004787	45159091	0.014	G	1e-32	LINC01833	intron variant	34446935	Karlsson Linner R	2021-08-26	Nat Neurosci	www.ncbi.nlm.nih.gov/pubmed/34446935
Adventurousness	rs83995	2	25	45167570	-0.0151804	G	1.07563e-18	SIX3-AS1	rs534567	45175521	0.0172026	A	3e-18	SIX3	intergenic variant	30643258	Karlsson Linner R	2019-01-14	Nat Genet	www.ncbi.nlm.nih.gov/pubmed/30643258
Age of smoking initiation (MTAG)	rs83995	2	25	45167570	-0.0151804	G	1.07563e-18	SIX3-AS1	rs1004787	45159091	0.0125114	A	2e-17	NR	intron variant	30643251	Liu M	2019-01-14	Nat Genet	www.ncbi.nlm.nih.gov/pubmed/30643251
Alcohol and nicotine co-dependence	rs83995	2	25	45167570	-0.0151804	G	1.07563e-18	SIX3-AS1	rs528301	45154908	NA	?	5e-06	SIX3	intron variant	22488850	Zuo L	2012-04-04	Am J Med Genet B Neuropsychiatr Genet	www.ncbi.nlm.nih.gov/pubmed/22488850
Alcohol consumption	rs83995	2	25	45167570	-0.0151804	G	1.07563e-18	SIX3-AS1	rs1004787	45159091	0.009	A	7e-17	RP11-89K21.1, SIX3	intron variant	31358974	Evangelou E	2019-07-29	Nat Hum Behav	www.ncbi.nlm.nih.gov/pubmed/31358974
Alcohol consumption (drinks per week)	rs83995	2	25	45167570	-0.0151804	G	1.07563e-18	SIX3-AS1	rs1004787	45159091	0.00844283	A	8e-09	NR	intron variant	30643251	Liu M	2019-01-14	Nat Genet	www.ncbi.nlm.nih.gov/pubmed/30643251
Alcohol consumption (drinks per week)	rs83995	2	25	45167570	-0.0151804	G	1.07563e-18	SIX3-AS1	rs528301	45154908	0.0203862	A	1e-19	SIX3	intron variant	30643258	Karlsson Linner R	2019-01-14	Nat Genet	www.ncbi.nlm.nih.gov/pubmed/30643258
Alcohol consumption (drinks per week)	rs83995	2	25	45167570	-0.0151804	G	1.07563e-18	SIX3-AS1	rs528301	45154908	0.0213	A	7e-17	SIX3	intron variant	30679032	Brazel DM	2018-12-06	Biol Psychiatry	www.ncbi.nlm.nih.gov/pubmed/30679032
Alcohol consumption (drinks per week) (MTAG)	rs83995	2	25	45167570	-0.0151804	G	1.07563e-18	SIX3-AS1	rs1004787	45159091	0.0157003	A	5e-32	NR	intron variant	30643251	Liu M	2019-01-14	Nat Genet	www.ncbi.nlm.nih.gov/pubmed/30643251
Bitter alcoholic beverage consumption	rs83995	2	25	45167570	-0.0151804	G	1.07563e-18	SIX3-AS1	rs1004787	45159091	0.0087	A	2e-17	SIX3-AS1	intron variant	31046077	Zhong VW	2019-05-02	Hum Mol Genet	www.ncbi.nlm.nih.gov/pubmed/31046077
Brain morphology (MOSTest)	rs83995	2	25	45167570	-0.0151804	G	1.07563e-18	SIX3-AS1	rs490340	45151616	NA	?	2e-18	SIX3	intron variant	32665545	van der Meer D	2020-07-14	Nat Commun	www.ncbi.nlm.nih.gov/pubmed/32665545
Educational attainment (MTAG)	rs83995	2	25	45167570	-0.0151804	G	1.07563e-18	SIX3-AS1	rs741813	45167886	0.0078	A	4e-09	Intergenic	non coding transcript exon variant	30038396	Lee JJ	2018-07-23	Nat Genet	www.ncbi.nlm.nih.gov/pubmed/30038396
General risk tolerance (MTAG)	rs83995	2	25	45167570	-0.0151804	G	1.07563e-18	SIX3-AS1	rs173076	45175585	0.0099	A	2e-16	SIX3	intergenic variant	30643258	Karlsson Linner R	2019-01-14	Nat Genet	www.ncbi.nlm.nih.gov/pubmed/30643258
Highest math class taken (MTAG)	rs83995	2	25	45167570	-0.0151804	G	1.07563e-18	SIX3-AS1	rs741813	45167886	0.0092	A	3e-08	Intergenic	non coding transcript exon variant	30038396	Lee JJ	2018-07-23	Nat Genet	www.ncbi.nlm.nih.gov/pubmed/30038396
Longevity	rs83995	2	25	45167570	-0.0151804	G	1.07563e-18	SIX3-AS1	rs1004787	45159091	0.009248	G	6e-06	NR	intron variant	31484785	Wright KM	2019-09-04	G3 (Bethesda)	www.ncbi.nlm.nih.gov/pubmed/31484785
Menarche (age at onset)	rs83995	2	25	45167570	-0.0151804	G	1.07563e-18	SIX3-AS1	rs338070	45175289	NA	?	4e-08	NA	intergenic variant	30595370	Kichaev G	2018-12-27	Am J Hum Genet	www.ncbi.nlm.nih.gov/pubmed/30595370
Risk-taking tendency (4-domain principal component model)	rs83995	2	25	45167570	-0.0151804	G	1.07563e-18	SIX3-AS1	rs528301	45154908	0.0211616	A	3e-16	SIX3	intron variant	30643258	Karlsson Linner R	2019-01-14	Nat Genet	www.ncbi.nlm.nih.gov/pubmed/30643258
Smoking cessation (MTAG)	rs83995	2	25	45167570	-0.0151804	G	1.07563e-18	SIX3-AS1	rs1004787	45159091	0.0113736	A	3e-13	NR	intron variant	30643251	Liu M	2019-01-14	Nat Genet	www.ncbi.nlm.nih.gov/pubmed/30643251
Smoking initiation	rs83995	2	25	45167570	-0.0151804	G	1.07563e-18	SIX3-AS1	rs1004787	45159091	0.967	G	7e-22	CAMKMT, SIX3-AS1	intron variant	33082346	Xu K	2020-10-20	Nat Commun	www.ncbi.nlm.nih.gov/pubmed/33082346
Smoking initiation	rs83995	2	25	45167570	-0.0151804	G	1.07563e-18	SIX3-AS1	rs528301	45154908	0.0136	A	4e-11	SIX3	intron variant	30617275	Erzurumluoglu AM	2019-01-07	Mol Psychiatry	www.ncbi.nlm.nih.gov/pubmed/30617275
Smoking initiation (ever regular vs never regular)	rs83995	2	25	45167570	-0.0151804	G	1.07563e-18	SIX3-AS1	rs1004787	45159091	0.0284143	A	1e-28	NR	intron variant	30643251	Liu M	2019-01-14	Nat Genet	www.ncbi.nlm.nih.gov/pubmed/30643251
Smoking initiation (ever regular vs never regular)	rs83995	2	25	45167570	-0.0151804	G	1.07563e-18	SIX3-AS1	rs528301	45154908	0.0165	A	7e-13	SIX3	intron variant	30679032	Brazel DM	2018-12-06	Biol Psychiatry	www.ncbi.nlm.nih.gov/pubmed/30679032
Smoking initiation (ever regular vs never regular) (MTAG)	rs83995	2	25	45167570	-0.0151804	G	1.07563e-18	SIX3-AS1	rs1004787	45159091	0.0149653	A	5e-43	NR	intron variant	30643251	Liu M	2019-01-14	Nat Genet	www.ncbi.nlm.nih.gov/pubmed/30643251
Smoking status	rs83995	2	25	45167570	-0.0151804	G	1.07563e-18	SIX3-AS1	rs1004787	45159091	NA	?	9e-19	NA	intron variant	30595370	Kichaev G	2018-12-27	Am J Hum Genet	www.ncbi.nlm.nih.gov/pubmed/30595370
Smoking status (current vs never)	rs83995	2	25	45167570	-0.0151804	G	1.07563e-18	SIX3-AS1	rs1004787	45159091	1.052	A	4e-08	CAMKMT, SIX3-AS1	intron variant	33082346	Xu K	2020-10-20	Nat Commun	www.ncbi.nlm.nih.gov/pubmed/33082346
Smoking status (ever vs never smokers)	rs83995	2	25	45167570	-0.0151804	G	1.07563e-18	SIX3-AS1	rs1004787	45159091	0.0176616	A	4e-16	SIX3	intron variant	30643258	Karlsson Linner R	2019-01-14	Nat Genet	www.ncbi.nlm.nih.gov/pubmed/30643258
Smoking status (ever vs never smokers)	rs83995	2	25	45167570	-0.0151804	G	1.07563e-18	SIX3-AS1	rs1004787	45159091	1.03338	A	9e-11	NR	intron variant	32231276	Cai N	2020-03-30	Nat Genet	www.ncbi.nlm.nih.gov/pubmed/32231276
Subcortical volume (MOSTest)	rs83995	2	25	45167570	-0.0151804	G	1.07563e-18	SIX3-AS1	rs490340	45151616	NA	?	4e-15	TBX15, WARS2	intron variant	32665545	van der Meer D	2020-07-14	Nat Commun	www.ncbi.nlm.nih.gov/pubmed/32665545
Alcohol consumption (drinks per week)	rs4953152	2	25	45170153	-0.0134964	G	1.4577e-13	SIX3	rs13383034	45155276	0.014927	T	6e-22	NR	non coding transcript exon variant	30643251	Liu M	2019-01-14	Nat Genet	www.ncbi.nlm.nih.gov/pubmed/30643251
Alcohol use disorder (total score)	rs4953152	2	25	45170153	-0.0134964	G	1.4577e-13	SIX3	rs4953148	45152522	5.59	A	2e-08	LINC01833	intron variant	30336701	Sanchez-Roige S	2018-10-19	Am J Psychiatry	www.ncbi.nlm.nih.gov/pubmed/30336701
Fish- and plant-related diet	rs4953152	2	25	45170153	-0.0134964	G	1.4577e-13	SIX3	rs4953150	45157336	0.0196837	?	2e-08	SIX3	non coding transcript exon variant	32066663	Niarchou M	2020-02-03	Transl Psychiatry	www.ncbi.nlm.nih.gov/pubmed/32066663
Fish- and plant-related diet	rs4953152	2	25	45170153	-0.0134964	G	1.4577e-13	SIX3	rs4953150	45157336	0.0193152	?	6e-14	SIX3	non coding transcript exon variant	32066663	Niarchou M	2020-02-03	Transl Psychiatry	www.ncbi.nlm.nih.gov/pubmed/32066663
Fruit consumption	rs4953152	2	25	45170153	-0.0134964	G	1.4577e-13	SIX3	rs4953150	45157336	0.0194756	?	4e-14	SIX3	non coding transcript exon variant	32066663	Niarchou M	2020-02-03	Transl Psychiatry	www.ncbi.nlm.nih.gov/pubmed/32066663
Irritable mood	rs4953152	2	25	45170153	-0.0134964	G	1.4577e-13	SIX3	rs4953152	45170153	6.13	A	9e-10	SIX3	intron variant	29500382	Nagel M	2018-03-02	Nat Commun	www.ncbi.nlm.nih.gov/pubmed/29500382
Lifetime smoking index	rs4953152	2	25	45170153	-0.0134964	G	1.4577e-13	SIX3	rs7569203	45154418	0.016	A	7e-13	NA	intron variant	31689377	Wootton RE	2019-11-06	Psychol Med	www.ncbi.nlm.nih.gov/pubmed/31689377
Reaction time	rs4953152	2	25	45170153	-0.0134964	G	1.4577e-13	SIX3	rs4953152	45170153	0.0085471	?	1e-06	NR	intron variant	29844566	Davies G	2018-05-29	Nat Commun	www.ncbi.nlm.nih.gov/pubmed/29844566
Smoking behaviour (cigarette pack-years)	rs4953152	2	25	45170153	-0.0134964	G	1.4577e-13	SIX3	rs7569203	45154418	0.0218	C	4e-08	SIX3	intron variant	30679032	Brazel DM	2018-12-06	Biol Psychiatry	www.ncbi.nlm.nih.gov/pubmed/30679032
Glycated hemoglobin levels	rs10168523	2	25	45192000	-0.0102376	A	4.0546e-08	AC012354.6	rs10168523	45192000	0.0288	G	9e-09	SIX3, SIX2	intron variant	29170429	Hachiya T	2017-11-23	Sci Rep	www.ncbi.nlm.nih.gov/pubmed/29170429
Externalizing behaviour (multivariate analysis)	rs9808126	2	26	60002572	-0.00975953	C	2.19307e-08	RP11-444A22.1	rs1344293	60133158	0.012	G	2e-22	RNA5SP94 - MIR4432HG	intron variant	34446935	Karlsson Linner R	2021-08-26	Nat Neurosci	www.ncbi.nlm.nih.gov/pubmed/34446935
Heart rate response to exercise	rs9808126	2	26	60002572	-0.00975953	C	2.19307e-08	RP11-444A22.1	rs12713404	60006705	0.280097	G	8e-06	BCL11A	intron variant	29769521	Ramirez J	2018-05-16	Nat Commun	www.ncbi.nlm.nih.gov/pubmed/29769521
Heart rate response to recovery post exercise	rs9808126	2	26	60002572	-0.00975953	C	2.19307e-08	RP11-444A22.1	rs1372876	60025963	0.326	A	3e-09	BCL11A	intron variant	29769521	Ramirez J	2018-05-16	Nat Commun	www.ncbi.nlm.nih.gov/pubmed/29769521
Heart rate response to recovery post exercise (20 sec)	rs9808126	2	26	60002572	-0.00975953	C	2.19307e-08	RP11-444A22.1	rs1442875	60026906	0.0361926	T	2e-09	intergenic	intron variant	29497042	Verweij N	2018-03-01	Nat Commun	www.ncbi.nlm.nih.gov/pubmed/29497042
Heart rate response to recovery post exercise (30 sec)	rs9808126	2	26	60002572	-0.00975953	C	2.19307e-08	RP11-444A22.1	rs12713403	60006666	0.0395223	C	7e-11	intergenic	intron variant	29497042	Verweij N	2018-03-01	Nat Commun	www.ncbi.nlm.nih.gov/pubmed/29497042
Resting heart rate	rs9808126	2	26	60002572	-0.00975953	C	2.19307e-08	RP11-444A22.1	rs12713404	60006705	0.1992	T	9e-09	BCL11A	intron variant	27798624	Eppinga RN	2016-10-31	Nat Genet	www.ncbi.nlm.nih.gov/pubmed/27798624
Externalizing behaviour (multivariate analysis)	rs1584005	2	26	60021685	-0.0109231	C	5.88733e-11	RP11-444A22.1	rs1344293	60133158	0.012	G	2e-22	RNA5SP94 - MIR4432HG	intron variant	34446935	Karlsson Linner R	2021-08-26	Nat Neurosci	www.ncbi.nlm.nih.gov/pubmed/34446935
General risk tolerance (MTAG)	rs1584005	2	26	60021685	-0.0109231	C	5.88733e-11	RP11-444A22.1	rs6732097	60014759	0.0089	T	6e-14	BCL11A	intron variant	30643258	Karlsson Linner R	2019-01-14	Nat Genet	www.ncbi.nlm.nih.gov/pubmed/30643258
Heart rate response to recovery post exercise (10 sec)	rs1584005	2	26	60021685	-0.0109231	C	5.88733e-11	RP11-444A22.1	rs13022107	60008266	0.0368806	C	1e-09	intergenic	intron variant	29497042	Verweij N	2018-03-01	Nat Commun	www.ncbi.nlm.nih.gov/pubmed/29497042
Heart rate response to recovery post exercise (40 sec)	rs1584005	2	26	60021685	-0.0109231	C	5.88733e-11	RP11-444A22.1	rs1899492	60000304	0.0396215	C	2e-11	intergenic	intron variant	29497042	Verweij N	2018-03-01	Nat Commun	www.ncbi.nlm.nih.gov/pubmed/29497042
Heart rate response to recovery post exercise (50 sec)	rs1584005	2	26	60021685	-0.0109231	C	5.88733e-11	RP11-444A22.1	rs13022107	60008266	0.0351358	C	2e-09	intergenic	intron variant	29497042	Verweij N	2018-03-01	Nat Commun	www.ncbi.nlm.nih.gov/pubmed/29497042
Risk-taking tendency (4-domain principal component model)	rs1584005	2	26	60021685	-0.0109231	C	5.88733e-11	RP11-444A22.1	rs7585579	60024857	0.014212	C	3e-08	BCL11A	intron variant	30643258	Karlsson Linner R	2019-01-14	Nat Genet	www.ncbi.nlm.nih.gov/pubmed/30643258
Smoking initiation (ever regular vs never regular)	rs1584005	2	26	60021685	-0.0109231	C	5.88733e-11	RP11-444A22.1	rs7585579	60024857	0.0203962	G	5e-15	NR	intron variant	30643251	Liu M	2019-01-14	Nat Genet	www.ncbi.nlm.nih.gov/pubmed/30643251
Smoking initiation (ever regular vs never regular)	rs1584005	2	26	60021685	-0.0109231	C	5.88733e-11	RP11-444A22.1	rs7585579	60024857	0.0157	G	6e-12	BCL11A	intron variant	30679032	Brazel DM	2018-12-06	Biol Psychiatry	www.ncbi.nlm.nih.gov/pubmed/30679032
Smoking status	rs1584005	2	26	60021685	-0.0109231	C	5.88733e-11	RP11-444A22.1	rs1899492	60000304	NA	?	6e-08	NA	intron variant	30595370	Kichaev G	2018-12-27	Am J Hum Genet	www.ncbi.nlm.nih.gov/pubmed/30595370
Smoking status (ever vs never smokers)	rs1584005	2	26	60021685	-0.0109231	C	5.88733e-11	RP11-444A22.1	rs7585579	60024857	0.013979	C	3e-12	BCL11A	intron variant	30643258	Karlsson Linner R	2019-01-14	Nat Genet	www.ncbi.nlm.nih.gov/pubmed/30643258
Externalizing behaviour (multivariate analysis)	rs12713405	2	26	60034004	-0.0102977	C	2.70223e-09	RP11-444A22.1	rs1344293	60133158	0.012	G	2e-22	RNA5SP94 - MIR4432HG	intron variant	34446935	Karlsson Linner R	2021-08-26	Nat Neurosci	www.ncbi.nlm.nih.gov/pubmed/34446935
Heart rate increase in response to exercise	rs12713405	2	26	60034004	-0.0102977	C	2.70223e-09	RP11-444A22.1	rs4672317	60030511	0.038391	T	3e-10	intergenic	intron variant	29497042	Verweij N	2018-03-01	Nat Commun	www.ncbi.nlm.nih.gov/pubmed/29497042
Nasopharyngeal carcinoma (SNP x SNP interaction)	rs730402	2	26	60094706	-0.00897347	G	4.98067e-08	RP11-444A22.1	rs7589636 x rs730402	60094706	NA	A	2e-09	VRK2 x MIR4432	intergenic variant x intron variant	24376627	Su WH	2013-12-23	PLoS One	www.ncbi.nlm.nih.gov/pubmed/24376627
Nasopharyngeal carcinoma (SNP x SNP interaction)	rs730402	2	26	60094706	-0.00897347	G	4.98067e-08	RP11-444A22.1	rs6545648 x rs730402	60094706	NA	A	3e-09	VRK2 x MIR4432	intergenic variant x intron variant	24376627	Su WH	2013-12-23	PLoS One	www.ncbi.nlm.nih.gov/pubmed/24376627
Total testosterone levels	rs730402	2	26	60094706	-0.00897347	G	4.98067e-08	RP11-444A22.1	rs11888201	60066405	0.00701206	C	3e-08	NR	intron variant	32042192	Ruth KS	2020-02-10	Nat Med	www.ncbi.nlm.nih.gov/pubmed/32042192
Age at first sexual intercourse	rs966971	2	26	60138262	-0.0105008	C	3.06026e-10	RP11-444A22.1	rs1344293	60133158	0.0303143	G	3e-15	MIR4432	intron variant	27089180	Day FR	2016-04-18	Nat Genet	www.ncbi.nlm.nih.gov/pubmed/27089180
Age of smoking initiation (MTAG)	rs966971	2	26	60138262	-0.0105008	C	3.06026e-10	RP11-444A22.1	rs10490064	60163127	0.0112516	G	6e-14	NR	intron variant	30643251	Liu M	2019-01-14	Nat Genet	www.ncbi.nlm.nih.gov/pubmed/30643251
Biological sex	rs966971	2	26	60138262	-0.0105008	C	3.06026e-10	RP11-444A22.1	rs2113798	60147167	0.0129232	T	3e-12	NA	intron variant	33888908	Pirastu N	2021-04-22	Nat Genet	www.ncbi.nlm.nih.gov/pubmed/33888908
Carpal tunnel syndrome	rs966971	2	26	60138262	-0.0105008	C	3.06026e-10	RP11-444A22.1	rs1025128	60175475	1.08	C	3e-09	Intergenic	intron variant	30833571	Wiberg A	2019-03-04	Nat Commun	www.ncbi.nlm.nih.gov/pubmed/30833571
General risk tolerance (MTAG)	rs966971	2	26	60138262	-0.0105008	C	3.06026e-10	RP11-444A22.1	rs1344293	60133158	0.0098	T	8e-17	BCL11A	intron variant	30643258	Karlsson Linner R	2019-01-14	Nat Genet	www.ncbi.nlm.nih.gov/pubmed/30643258
Number of sexual partners	rs966971	2	26	60138262	-0.0105008	C	3.06026e-10	RP11-444A22.1	rs10490064	60163127	0.0156927	A	9e-11	BCL11A	intron variant	30643258	Karlsson Linner R	2019-01-14	Nat Genet	www.ncbi.nlm.nih.gov/pubmed/30643258
Risk-taking tendency (4-domain principal component model)	rs966971	2	26	60138262	-0.0105008	C	3.06026e-10	RP11-444A22.1	rs12621229	60167527	0.0148497	A	2e-08	BCL11A	intron variant	30643258	Karlsson Linner R	2019-01-14	Nat Genet	www.ncbi.nlm.nih.gov/pubmed/30643258
Smoking initiation (ever regular vs never regular)	rs966971	2	26	60138262	-0.0105008	C	3.06026e-10	RP11-444A22.1	rs1863161	60139524	0.0153394	A	2e-09	NR	intron variant	30643251	Liu M	2019-01-14	Nat Genet	www.ncbi.nlm.nih.gov/pubmed/30643251
Smoking initiation (ever regular vs never regular) (MTAG)	rs966971	2	26	60138262	-0.0105008	C	3.06026e-10	RP11-444A22.1	rs6545765	60119744	0.00821812	C	8e-14	NR	intron variant	30643251	Liu M	2019-01-14	Nat Genet	www.ncbi.nlm.nih.gov/pubmed/30643251
Smoking status (ever vs never smokers)	rs966971	2	26	60138262	-0.0105008	C	3.06026e-10	RP11-444A22.1	rs1863161	60139524	0.0120761	A	2e-09	BCL11A	intron variant	30643258	Karlsson Linner R	2019-01-14	Nat Genet	www.ncbi.nlm.nih.gov/pubmed/30643258
Walking pace	rs966971	2	26	60138262	-0.0105008	C	3.06026e-10	RP11-444A22.1	rs13005495	60157097	0.00723252	T	1e-08	BCL11A	intron variant	33128006	Timmins IR	2020-10-30	Commun Biol	www.ncbi.nlm.nih.gov/pubmed/33128006
Age at first sexual intercourse	rs7560837	2	26	60162444	-0.00925573	G	2.07983e-08	RP11-444A22.1	rs6719762	60166832	0.0220572	T	7e-27	intergenic	intron variant	34211149	Mills MC	2021-07-01	Nat Hum Behav	www.ncbi.nlm.nih.gov/pubmed/34211149
Cigarettes smoked per day (MTAG)	rs7560837	2	26	60162444	-0.00925573	G	2.07983e-08	RP11-444A22.1	rs11693885	60122046	0.0137482	A	4e-10	NR	intron variant	30643251	Liu M	2019-01-14	Nat Genet	www.ncbi.nlm.nih.gov/pubmed/30643251
Educational attainment (MTAG)	rs7560837	2	26	60162444	-0.00925573	G	2.07983e-08	RP11-444A22.1	rs11693885	60122046	0.0079	A	2e-09	Intergenic	intron variant	30038396	Lee JJ	2018-07-23	Nat Genet	www.ncbi.nlm.nih.gov/pubmed/30038396
Educational attainment (years of education)	rs7560837	2	26	60162444	-0.00925573	G	2.07983e-08	RP11-444A22.1	rs11693885	60122046	0.0091	A	1e-10	NA	intron variant	30038396	Lee JJ	2018-07-23	Nat Genet	www.ncbi.nlm.nih.gov/pubmed/30038396
Educational attainment (years of education)	rs7560837	2	26	60162444	-0.00925573	G	2.07983e-08	RP11-444A22.1	rs7595950	60143192	0.0094	T	2e-11	NA	intron variant	30038396	Lee JJ	2018-07-23	Nat Genet	www.ncbi.nlm.nih.gov/pubmed/30038396
Height	rs7560837	2	26	60162444	-0.00925573	G	2.07983e-08	RP11-444A22.1	rs12466227	60148940	NA	?	1e-20	NA	intron variant	30595370	Kichaev G	2018-12-27	Am J Hum Genet	www.ncbi.nlm.nih.gov/pubmed/30595370
Household income (MTAG)	rs7560837	2	26	60162444	-0.00925573	G	2.07983e-08	RP11-444A22.1	rs12466227	60148940	0.0117569	G	7e-09	RP11-444A22.1	intron variant	31844048	Hill WD	2019-12-16	Nat Commun	www.ncbi.nlm.nih.gov/pubmed/31844048
Intake of total sugars	rs7560837	2	26	60162444	-0.00925573	G	2.07983e-08	RP11-444A22.1	rs11693885	60122046	0.76	G	6e-06	RP11-444A22.1	intron variant	31005972	Hwang LD	2019-04-21	Am J Clin Nutr	www.ncbi.nlm.nih.gov/pubmed/31005972
Lifetime smoking index	rs7560837	2	26	60162444	-0.00925573	G	2.07983e-08	RP11-444A22.1	rs4671357	60136176	0.014	T	1e-11	NA	intron variant	31689377	Wootton RE	2019-11-06	Psychol Med	www.ncbi.nlm.nih.gov/pubmed/31689377
Major depression and alcohol dependence	rs7560837	2	26	60162444	-0.00925573	G	2.07983e-08	RP11-444A22.1	rs7595950	60143192	0.521	C	3e-06	intergenic	intron variant	29071344	Zhou H	2017-10-25	JAMA Psychiatry	www.ncbi.nlm.nih.gov/pubmed/29071344
Smoking status	rs7560837	2	26	60162444	-0.00925573	G	2.07983e-08	RP11-444A22.1	rs4671357	60136176	NA	?	2e-10	NA	intron variant	30595370	Kichaev G	2018-12-27	Am J Hum Genet	www.ncbi.nlm.nih.gov/pubmed/30595370
Age of smoking initiation	rs7581341	2	27	63371447	-0.00956419	G	7.93939e-09	WDPCP	rs7559982	63622309	0.017	A	2e-12	NR	intron variant	30643251	Liu M	2019-01-14	Nat Genet	www.ncbi.nlm.nih.gov/pubmed/30643251
Externalizing behaviour (multivariate analysis)	rs7581341	2	27	63371447	-0.00956419	G	7.93939e-09	WDPCP	rs371708617	63932900	0.011	G	8e-13	WDPCP	intron variant	34446935	Karlsson Linner R	2021-08-26	Nat Neurosci	www.ncbi.nlm.nih.gov/pubmed/34446935
General risk tolerance (MTAG)	rs7581341	2	27	63371447	-0.00956419	G	7.93939e-09	WDPCP	rs10173115	63355520	0.0079	A	2e-11	WDPCP	intron variant	30643258	Karlsson Linner R	2019-01-14	Nat Genet	www.ncbi.nlm.nih.gov/pubmed/30643258
Number of sexual partners	rs7581341	2	27	63371447	-0.00956419	G	7.93939e-09	WDPCP	rs13021322	63558590	0.0131789	T	3e-08	WDPCP	intron variant	30643258	Karlsson Linner R	2019-01-14	Nat Genet	www.ncbi.nlm.nih.gov/pubmed/30643258
Age at first sexual intercourse	rs12151606	2	27	63430175	0.0110976	T	1.16528e-09	WDPCP	rs62180269	63320524	0.0195668	T	1e-15	DBIL5P2	intergenic variant	34211149	Mills MC	2021-07-01	Nat Hum Behav	www.ncbi.nlm.nih.gov/pubmed/34211149
Age of smoking initiation (MTAG)	rs12151606	2	27	63430175	0.0110976	T	1.16528e-09	WDPCP	rs79036893	63331776	0.0149287	A	7e-17	NR	intergenic variant	30643251	Liu M	2019-01-14	Nat Genet	www.ncbi.nlm.nih.gov/pubmed/30643251
Asthma and attention deficit hyperactivity disorder	rs12151606	2	27	63430175	0.0110976	T	1.16528e-09	WDPCP	rs6736411	63674060	NA	?	3e-08	MDH1, WDPCP	intron variant	31619474	Zhu Z	2019-10-17	Eur Respir J	www.ncbi.nlm.nih.gov/pubmed/31619474
Childhood ear infection	rs12151606	2	27	63430175	0.0110976	T	1.16528e-09	WDPCP	rs201021681	63426408	0.0515	?	4e-07	NR	intron variant	28928442	Tian C	2017-09-19	Nat Commun	www.ncbi.nlm.nih.gov/pubmed/28928442
Cognitive function (generalized correlation coefficient)	rs12151606	2	27	63430175	0.0110976	T	1.16528e-09	WDPCP	rs13417792	63447200	NA	?	2e-07	NR	intron variant	33232274	Mohammadnejad A	2020-11-24	Aging (Albany NY)	www.ncbi.nlm.nih.gov/pubmed/33232274
Eczema	rs12151606	2	27	63430175	0.0110976	T	1.16528e-09	WDPCP	rs62177792	63462520	NA	?	1e-07	NA	intron variant	30595370	Kichaev G	2018-12-27	Am J Hum Genet	www.ncbi.nlm.nih.gov/pubmed/30595370
Electrocardiogram morphology (amplitude at temporal datapoints)	rs12151606	2	27	63430175	0.0110976	T	1.16528e-09	WDPCP	rs7609203	63512564	0.0410768	A	1e-10	WDPCP	intron variant	32916098	Verweij N	2020-09-02	Cell Syst	www.ncbi.nlm.nih.gov/pubmed/32916098
Electrocardiogram morphology (amplitude at temporal datapoints)	rs12151606	2	27	63430175	0.0110976	T	1.16528e-09	WDPCP	rs7609203	63512564	0.0385093	A	9e-10	WDPCP	intron variant	32916098	Verweij N	2020-09-02	Cell Syst	www.ncbi.nlm.nih.gov/pubmed/32916098
Electrocardiogram morphology (amplitude at temporal datapoints)	rs12151606	2	27	63430175	0.0110976	T	1.16528e-09	WDPCP	rs7609203	63512564	0.0404421	A	2e-10	WDPCP	intron variant	32916098	Verweij N	2020-09-02	Cell Syst	www.ncbi.nlm.nih.gov/pubmed/32916098
Electrocardiogram morphology (amplitude at temporal datapoints)	rs12151606	2	27	63430175	0.0110976	T	1.16528e-09	WDPCP	rs7609203	63512564	0.0388315	A	2e-09	WDPCP	intron variant	32916098	Verweij N	2020-09-02	Cell Syst	www.ncbi.nlm.nih.gov/pubmed/32916098
Externalizing behaviour (multivariate analysis)	rs12151606	2	27	63430175	0.0110976	T	1.16528e-09	WDPCP	rs371708617	63932900	0.011	G	8e-13	WDPCP	intron variant	34446935	Karlsson Linner R	2021-08-26	Nat Neurosci	www.ncbi.nlm.nih.gov/pubmed/34446935
Smoking initiation (ever regular vs never regular)	rs12151606	2	27	63430175	0.0110976	T	1.16528e-09	WDPCP	rs62180324	63416606	0.0195167	A	4e-10	NR	intron variant	30643251	Liu M	2019-01-14	Nat Genet	www.ncbi.nlm.nih.gov/pubmed/30643251
Smoking initiation (ever regular vs never regular) (MTAG)	rs12151606	2	27	63430175	0.0110976	T	1.16528e-09	WDPCP	rs62180324	63416606	0.0115094	A	2e-18	NR	intron variant	30643251	Liu M	2019-01-14	Nat Genet	www.ncbi.nlm.nih.gov/pubmed/30643251
Childhood ear infection	rs12476592	2	27	63850098	0.0113009	G	2.00908e-08	WDPCP	rs12476592	63850098	0.0571	?	3e-07	NR	intron variant	28928442	Tian C	2017-09-19	Nat Commun	www.ncbi.nlm.nih.gov/pubmed/28928442
Externalizing behaviour (multivariate analysis)	rs12476592	2	27	63850098	0.0113009	G	2.00908e-08	WDPCP	rs371708617	63932900	0.011	G	8e-13	WDPCP	intron variant	34446935	Karlsson Linner R	2021-08-26	Nat Neurosci	www.ncbi.nlm.nih.gov/pubmed/34446935
Schizophrenia	rs1868402	2	28	68409037	0.0102045	G	1.25489e-08	RP11-474G23.1:PPP3R1	rs12052801	68423218	1.10132	G	9e-07	intergenic	intron variant	28991256	Li Z	2017-10-09	Nat Genet	www.ncbi.nlm.nih.gov/pubmed/28991256
Schizophrenia	rs1868402	2	28	68409037	0.0102045	G	1.25489e-08	RP11-474G23.1:PPP3R1	rs12052801	68423218	1.07991	A	6e-06	PPP3R1	intron variant	30285260	Ikeda M	2018-10-03	Schizophr Bull	www.ncbi.nlm.nih.gov/pubmed/30285260
Systolic blood pressure	rs1868402	2	28	68409037	0.0102045	G	1.25489e-08	RP11-474G23.1:PPP3R1	rs6757906	68354727	NA	?	2e-09	NA	intron variant	30595370	Kichaev G	2018-12-27	Am J Hum Genet	www.ncbi.nlm.nih.gov/pubmed/30595370
Varicose veins	rs1868402	2	28	68409037	0.0102045	G	1.25489e-08	RP11-474G23.1:PPP3R1	rs2861819	68489221	0.0039509	C	9e-27	NA	intergenic variant	30998689	Shadrina AS	2019-04-18	PLoS Genet	www.ncbi.nlm.nih.gov/pubmed/30998689
Varicose veins	rs1868402	2	28	68409037	0.0102045	G	1.25489e-08	RP11-474G23.1:PPP3R1	rs2861819	68489221	0.159	C	1e-23	NR	intergenic variant	30566020	Fukaya E	2018-12-01	Circulation	www.ncbi.nlm.nih.gov/pubmed/30566020
Waist circumference adjusted for body mass index	rs1868402	2	28	68409037	0.0102045	G	1.25489e-08	RP11-474G23.1:PPP3R1	rs2902065	68482327	NA	?	1e-09	NR	intron variant	31669095	Zhu Z	2019-10-24	J Allergy Clin Immunol	www.ncbi.nlm.nih.gov/pubmed/31669095
Waist-hip ratio	rs1868402	2	28	68409037	0.0102045	G	1.25489e-08	RP11-474G23.1:PPP3R1	rs2902065	68482327	NA	?	2e-10	NA	intron variant	30595370	Kichaev G	2018-12-27	Am J Hum Genet	www.ncbi.nlm.nih.gov/pubmed/30595370
Waist-to-hip ratio adjusted for BMI	rs1868402	2	28	68409037	0.0102045	G	1.25489e-08	RP11-474G23.1:PPP3R1	rs2902065	68482327	NA	?	6e-11	NR	intron variant	31669095	Zhu Z	2019-10-24	J Allergy Clin Immunol	www.ncbi.nlm.nih.gov/pubmed/31669095
Dialysis-related mortality	rs6546887	2	29	74250781	0.0099807	C	2.49998e-08	TET3	rs6546886	74245777	2.13	?	3e-06	DGUOK, TET3	intron variant	21546767	Murea M	2011-05-05	Am J Nephrol	www.ncbi.nlm.nih.gov/pubmed/21546767
Eosinophil counts	rs6546887	2	29	74250781	0.0099807	C	2.49998e-08	TET3	rs7584777	74317747	NA	?	9e-13	NA	intron variant	30595370	Kichaev G	2018-12-27	Am J Hum Genet	www.ncbi.nlm.nih.gov/pubmed/30595370
Eosinophil counts	rs6546887	2	29	74250781	0.0099807	C	2.49998e-08	TET3	rs11126424	74262353	NA	C	4e-11	NR	intron variant	32888493	Chen MH	2020-09-01	Cell	www.ncbi.nlm.nih.gov/pubmed/32888493
Eosinophil counts	rs6546887	2	29	74250781	0.0099807	C	2.49998e-08	TET3	rs11126424	74262353	0.015598	C	2e-12	NR	intron variant	32888493	Chen MH	2020-09-01	Cell	www.ncbi.nlm.nih.gov/pubmed/32888493
Externalizing behaviour (multivariate analysis)	rs6546887	2	29	74250781	0.0099807	C	2.49998e-08	TET3	rs828867	74334462	0.009	G	4e-15	TET3	3 prime UTR variant	34446935	Karlsson Linner R	2021-08-26	Nat Neurosci	www.ncbi.nlm.nih.gov/pubmed/34446935
Age at first sexual intercourse	rs1433309	2	30	104059283	0.00982738	G	4.14755e-09	AC092568.1	rs1368547	104060788	0.0164561	T	3e-15	intergenic	intergenic variant	34211149	Mills MC	2021-07-01	Nat Hum Behav	www.ncbi.nlm.nih.gov/pubmed/34211149
Age at first sexual intercourse	rs1433309	2	30	104059283	0.00982738	G	4.14755e-09	AC092568.1	rs1040124	104069183	0.0218027	A	3e-08	TMEM182	intergenic variant	27089180	Day FR	2016-04-18	Nat Genet	www.ncbi.nlm.nih.gov/pubmed/27089180
Age of smoking initiation (MTAG)	rs1433309	2	30	104059283	0.00982738	G	4.14755e-09	AC092568.1	rs1869073	104204520	0.0142545	C	5e-22	NR	intergenic variant	30643251	Liu M	2019-01-14	Nat Genet	www.ncbi.nlm.nih.gov/pubmed/30643251
Anxiety/tension (special factor of neuroticism)	rs1433309	2	30	104059283	0.00982738	G	4.14755e-09	AC092568.1	rs2672852	104072110	0.011189	C	3e-13	ENSG00000236596	intergenic variant	30867560	Hill WD	2019-03-13	Mol Psychiatry	www.ncbi.nlm.nih.gov/pubmed/30867560
Anxiety/tension (special factor of neuroticism)	rs1433309	2	30	104059283	0.00982738	G	4.14755e-09	AC092568.1	rs10174328	104179699	0.0086489	C	1e-08	ENSG00000221849	intergenic variant	30867560	Hill WD	2019-03-13	Mol Psychiatry	www.ncbi.nlm.nih.gov/pubmed/30867560
Biological sex	rs1433309	2	30	104059283	0.00982738	G	4.14755e-09	AC092568.1	rs1368546	104057364	0.0112124	T	1e-09	NA	intergenic variant	33888908	Pirastu N	2021-04-22	Nat Genet	www.ncbi.nlm.nih.gov/pubmed/33888908
Externalizing behaviour (multivariate analysis)	rs1433309	2	30	104059283	0.00982738	G	4.14755e-09	AC092568.1	rs266058	104086428	0.016	C	2e-38	TMEM182 - CRLF3P1	intergenic variant	34446935	Karlsson Linner R	2021-08-26	Nat Neurosci	www.ncbi.nlm.nih.gov/pubmed/34446935
Feeling nervous	rs1433309	2	30	104059283	0.00982738	G	4.14755e-09	AC092568.1	rs4851031	104164950	6	A	2e-09	NR	intergenic variant	29500382	Nagel M	2018-03-02	Nat Commun	www.ncbi.nlm.nih.gov/pubmed/29500382
Feeling nervous	rs1433309	2	30	104059283	0.00982738	G	4.14755e-09	AC092568.1	rs1368549	104064726	7.43	T	1e-13	NR	intergenic variant	29500382	Nagel M	2018-03-02	Nat Commun	www.ncbi.nlm.nih.gov/pubmed/29500382
Feeling nervous	rs1433309	2	30	104059283	0.00982738	G	4.14755e-09	AC092568.1	rs264923	104275976	5.82	T	6e-09	NR	intergenic variant	29500382	Nagel M	2018-03-02	Nat Commun	www.ncbi.nlm.nih.gov/pubmed/29500382
Fish- and plant-related diet	rs1433309	2	30	104059283	0.00982738	G	4.14755e-09	AC092568.1	rs6756149	104099833	0.015856	?	7e-11	intergenic	intergenic variant	32066663	Niarchou M	2020-02-03	Transl Psychiatry	www.ncbi.nlm.nih.gov/pubmed/32066663
Fruit consumption	rs1433309	2	30	104059283	0.00982738	G	4.14755e-09	AC092568.1	rs817223	104094008	0.0140315	?	8e-09	intergenic	intergenic variant	32066663	Niarchou M	2020-02-03	Transl Psychiatry	www.ncbi.nlm.nih.gov/pubmed/32066663
General risk tolerance (MTAG)	rs1433309	2	30	104059283	0.00982738	G	4.14755e-09	AC092568.1	rs1433309	104059283	0.0079	A	3e-11	TMEM182	intergenic variant	30643258	Karlsson Linner R	2019-01-14	Nat Genet	www.ncbi.nlm.nih.gov/pubmed/30643258
HIV-1 viral setpoint	rs1433309	2	30	104059283	0.00982738	G	4.14755e-09	AC092568.1	rs264943	104298541	NA	?	7e-06	intergenic	intergenic variant	22174851	Lingappa JR	2011-12-12	PLoS One	www.ncbi.nlm.nih.gov/pubmed/22174851
Number of sexual partners	rs1433309	2	30	104059283	0.00982738	G	4.14755e-09	AC092568.1	rs266060	104084861	0.0130084	A	4e-08	TMEM182	intergenic variant	30643258	Karlsson Linner R	2019-01-14	Nat Genet	www.ncbi.nlm.nih.gov/pubmed/30643258
Photic sneeze reflex	rs1433309	2	30	104059283	0.00982738	G	4.14755e-09	AC092568.1	rs266053	104090213	1.06	?	3e-08	TMEM182, LOC100287010	intergenic variant	27182965	Pickrell JK	2016-05-16	Nat Genet	www.ncbi.nlm.nih.gov/pubmed/27182965
Pneumonia	rs1433309	2	30	104059283	0.00982738	G	4.14755e-09	AC092568.1	rs1093422	104089943	0.0419	?	9e-06	NR	intergenic variant	28928442	Tian C	2017-09-19	Nat Commun	www.ncbi.nlm.nih.gov/pubmed/28928442
Problematic alcohol use	rs1433309	2	30	104059283	0.00982738	G	4.14755e-09	AC092568.1	rs9679319	104134432	6.01	T	2e-09	NR	intergenic variant	32451486	Zhou H	2020-05-25	Nat Neurosci	www.ncbi.nlm.nih.gov/pubmed/32451486
Reaction time	rs1433309	2	30	104059283	0.00982738	G	4.14755e-09	AC092568.1	rs1433309	104059283	0.010155	?	6e-09	ENSG00000236596	intergenic variant	29844566	Davies G	2018-05-29	Nat Commun	www.ncbi.nlm.nih.gov/pubmed/29844566
Risk-taking tendency (4-domain principal component model)	rs1433309	2	30	104059283	0.00982738	G	4.14755e-09	AC092568.1	rs1368546	104057364	0.0159314	T	8e-10	TMEM182	intergenic variant	30643258	Karlsson Linner R	2019-01-14	Nat Genet	www.ncbi.nlm.nih.gov/pubmed/30643258
Smoking initiation	rs1433309	2	30	104059283	0.00982738	G	4.14755e-09	AC092568.1	rs1901477	104126983	0.972	A	1e-15	TMEM182, LOC100287010	intergenic variant	33082346	Xu K	2020-10-20	Nat Commun	www.ncbi.nlm.nih.gov/pubmed/33082346
Smoking initiation	rs1433309	2	30	104059283	0.00982738	G	4.14755e-09	AC092568.1	rs6738833	104150891	0.018	T	9e-14	TMEM182	intergenic variant	30617275	Erzurumluoglu AM	2019-01-07	Mol Psychiatry	www.ncbi.nlm.nih.gov/pubmed/30617275
Smoking initiation (ever regular vs never regular)	rs1433309	2	30	104059283	0.00982738	G	4.14755e-09	AC092568.1	rs1901477	104126983	0.030437	G	2e-31	NR	intergenic variant	30643251	Liu M	2019-01-14	Nat Genet	www.ncbi.nlm.nih.gov/pubmed/30643251
Smoking initiation (ever regular vs never regular)	rs1433309	2	30	104059283	0.00982738	G	4.14755e-09	AC092568.1	rs6720941	104150791	0.0185	T	6e-16	TMEM182	intergenic variant	30679032	Brazel DM	2018-12-06	Biol Psychiatry	www.ncbi.nlm.nih.gov/pubmed/30679032
Smoking initiation (ever regular vs never regular) (MTAG)	rs1433309	2	30	104059283	0.00982738	G	4.14755e-09	AC092568.1	rs266069	104076420	0.0144685	C	4e-41	NR	intergenic variant	30643251	Liu M	2019-01-14	Nat Genet	www.ncbi.nlm.nih.gov/pubmed/30643251
Smoking status	rs1433309	2	30	104059283	0.00982738	G	4.14755e-09	AC092568.1	rs264974	104268285	NA	?	9e-17	NA	intergenic variant	30595370	Kichaev G	2018-12-27	Am J Hum Genet	www.ncbi.nlm.nih.gov/pubmed/30595370
Smoking status (ever vs never smokers)	rs1433309	2	30	104059283	0.00982738	G	4.14755e-09	AC092568.1	rs1368550	104078655	0.019237	T	1e-21	TMEM182	intergenic variant	30643258	Karlsson Linner R	2019-01-14	Nat Genet	www.ncbi.nlm.nih.gov/pubmed/30643258
Smoking status (ever vs never smokers)	rs1433309	2	30	104059283	0.00982738	G	4.14755e-09	AC092568.1	rs67716713	104267572	1.03348	C	5e-11	NR	intergenic variant	32231276	Cai N	2020-03-30	Nat Genet	www.ncbi.nlm.nih.gov/pubmed/32231276
Worry	rs1433309	2	30	104059283	0.00982738	G	4.14755e-09	AC092568.1	rs2672852	104072110	0.0137	C	9e-09	NR	intergenic variant	29942085	Nagel M	2018-06-25	Nat Genet	www.ncbi.nlm.nih.gov/pubmed/29942085
Self-reported math ability	rs10174375	2	31	140093719	0.0111056	T	1.57816e-10	AC062021.1	rs10496816	140062182	0.0115	C	1e-08	Intergenic	intergenic variant	30038396	Lee JJ	2018-07-23	Nat Genet	www.ncbi.nlm.nih.gov/pubmed/30038396
Self-reported math ability (MTAG)	rs10174375	2	31	140093719	0.0111056	T	1.57816e-10	AC062021.1	rs10496816	140062182	0.0107	T	9e-09	Intergenic	intergenic variant	30038396	Lee JJ	2018-07-23	Nat Genet	www.ncbi.nlm.nih.gov/pubmed/30038396
Adventurousness	rs1438026	2	31	140341020	0.0126	T	1.00438e-12	SNORA72	rs1438026	140341020	0.0118023	T	1e-08	LRP1B	regulatory region variant	30643258	Karlsson Linner R	2019-01-14	Nat Genet	www.ncbi.nlm.nih.gov/pubmed/30643258
General risk tolerance (MTAG)	rs1438026	2	31	140341020	0.0126	T	1.00438e-12	SNORA72	rs1438026	140341020	0.0089	T	1e-12	LRP1B	regulatory region variant	30643258	Karlsson Linner R	2019-01-14	Nat Genet	www.ncbi.nlm.nih.gov/pubmed/30643258
Balding type 1	rs1438898	2	33	145714354	0.0124642	A	5.10922e-10	TEX41	rs17479393	145653287	NA	?	2e-47	NA	intron variant	30595370	Kichaev G	2018-12-27	Am J Hum Genet	www.ncbi.nlm.nih.gov/pubmed/30595370
Brain morphology (MOSTest)	rs1438898	2	33	145714354	0.0124642	A	5.10922e-10	TEX41	rs11674165	145725530	NA	?	3e-17	NR	intron variant	32665545	van der Meer D	2020-07-14	Nat Commun	www.ncbi.nlm.nih.gov/pubmed/32665545
Chin dimples	rs1438898	2	33	145714354	0.0124642	A	5.10922e-10	TEX41	rs17479393	145653287	1.20192	?	8e-30	ZEB2	intron variant	27182965	Pickrell JK	2016-05-16	Nat Genet	www.ncbi.nlm.nih.gov/pubmed/27182965
Cortical surface area (MOSTest)	rs1438898	2	33	145714354	0.0124642	A	5.10922e-10	TEX41	rs11674165	145725530	NA	?	3e-10	RALGPS2, ANGPTL1	intron variant	32665545	van der Meer D	2020-07-14	Nat Commun	www.ncbi.nlm.nih.gov/pubmed/32665545
Diastolic blood pressure	rs1438898	2	33	145714354	0.0124642	A	5.10922e-10	TEX41	rs1438896	145646072	0.234	T	2e-15	TEX41	intron variant	28135244	Warren HR	2017-01-30	Nat Genet	www.ncbi.nlm.nih.gov/pubmed/28135244
Diastolic blood pressure	rs1438898	2	33	145714354	0.0124642	A	5.10922e-10	TEX41	rs55944332	145726621	0.267	G	2e-19	TEX41	intron variant	28739976	Wain LV	2017-07-24	Hypertension	www.ncbi.nlm.nih.gov/pubmed/28739976
Diastolic blood pressure	rs1438898	2	33	145714354	0.0124642	A	5.10922e-10	TEX41	rs55944332	145726621	0.26	G	4e-07	TEX41	intron variant	28739976	Wain LV	2017-07-24	Hypertension	www.ncbi.nlm.nih.gov/pubmed/28739976
Diastolic blood pressure	rs1438898	2	33	145714354	0.0124642	A	5.10922e-10	TEX41	rs58117425	145681570	0.192	G	8e-12	DKFZp686O1327	intron variant	27841878	Hoffmann TJ	2016-11-14	Nat Genet	www.ncbi.nlm.nih.gov/pubmed/27841878
Externalizing behaviour (multivariate analysis)	rs1438898	2	33	145714354	0.0124642	A	5.10922e-10	TEX41	rs10427255	146125523	0.012	C	3e-26	RPL6P5 - METAP2P1	intergenic variant	34446935	Karlsson Linner R	2021-08-26	Nat Neurosci	www.ncbi.nlm.nih.gov/pubmed/34446935
Hematocrit	rs1438898	2	33	145714354	0.0124642	A	5.10922e-10	TEX41	rs6430070	145638365	0.0260431	A	4e-27	TEX41, RP11-514A9.1	intron variant	32888494	Vuckovic D	2020-09-01	Cell	www.ncbi.nlm.nih.gov/pubmed/32888494
Hematocrit	rs1438898	2	33	145714354	0.0124642	A	5.10922e-10	TEX41	rs17479393	145653287	NA	T	5e-35	NR	intron variant	32888493	Chen MH	2020-09-01	Cell	www.ncbi.nlm.nih.gov/pubmed/32888493
Hematocrit	rs1438898	2	33	145714354	0.0124642	A	5.10922e-10	TEX41	rs1371044	145695907	0.02768	A	8e-37	NR	intron variant	32888493	Chen MH	2020-09-01	Cell	www.ncbi.nlm.nih.gov/pubmed/32888493
Hematocrit	rs1438898	2	33	145714354	0.0124642	A	5.10922e-10	TEX41	rs4662402	145644545	0.0255857	T	3e-11	TEX41	intron variant	27863252	Astle WJ	2016-11-17	Cell	www.ncbi.nlm.nih.gov/pubmed/27863252
Hemoglobin concentration	rs1438898	2	33	145714354	0.0124642	A	5.10922e-10	TEX41	rs17479393	145653287	NA	T	2e-33	NR	intron variant	32888493	Chen MH	2020-09-01	Cell	www.ncbi.nlm.nih.gov/pubmed/32888493
Hemoglobin concentration	rs1438898	2	33	145714354	0.0124642	A	5.10922e-10	TEX41	rs1371044	145695907	0.026924	A	5e-35	NR	intron variant	32888493	Chen MH	2020-09-01	Cell	www.ncbi.nlm.nih.gov/pubmed/32888493
Male-pattern baldness	rs1438898	2	33	145714354	0.0124642	A	5.10922e-10	TEX41	rs17479393	145653287	0.0457455	T	3e-38	NR	intron variant	30573740	Yap CX	2018-12-20	Nat Commun	www.ncbi.nlm.nih.gov/pubmed/30573740
Male-pattern baldness	rs1438898	2	33	145714354	0.0124642	A	5.10922e-10	TEX41	rs10928235	145678114	0.0441531	T	6e-10	NR	intron variant	28196072	Hagenaars SP	2017-02-14	PLoS Genet	www.ncbi.nlm.nih.gov/pubmed/28196072
Red blood cell count	rs1438898	2	33	145714354	0.0124642	A	5.10922e-10	TEX41	rs6430070	145638365	0.0206423	A	1e-17	TEX41, RP11-514A9.1	intron variant	32888494	Vuckovic D	2020-09-01	Cell	www.ncbi.nlm.nih.gov/pubmed/32888494
Red blood cell count	rs1438898	2	33	145714354	0.0124642	A	5.10922e-10	TEX41	rs72854462	145720139	NA	?	2e-21	NA	intron variant	30595370	Kichaev G	2018-12-27	Am J Hum Genet	www.ncbi.nlm.nih.gov/pubmed/30595370
Red blood cell count	rs1438898	2	33	145714354	0.0124642	A	5.10922e-10	TEX41	rs72854462	145720139	0.021152	G	5e-23	NR	intron variant	32888493	Chen MH	2020-09-01	Cell	www.ncbi.nlm.nih.gov/pubmed/32888493
Red blood cell count	rs1438898	2	33	145714354	0.0124642	A	5.10922e-10	TEX41	rs72854462	145720139	NA	G	2e-20	NR	intron variant	32888493	Chen MH	2020-09-01	Cell	www.ncbi.nlm.nih.gov/pubmed/32888493
Smoking status (ever vs never smokers)	rs1438898	2	33	145714354	0.0124642	A	5.10922e-10	TEX41	rs10928235	145678114	0.0137878	A	3e-09	ZEB2	intron variant	30643258	Karlsson Linner R	2019-01-14	Nat Genet	www.ncbi.nlm.nih.gov/pubmed/30643258
Type 2 diabetes	rs1438898	2	33	145714354	0.0124642	A	5.10922e-10	TEX41	rs12151653	145726656	0.0267	C	6e-10	NR	intron variant	32541925	Vujkovic M	2020-06-15	Nat Genet	www.ncbi.nlm.nih.gov/pubmed/32541925
White blood cell count	rs1438898	2	33	145714354	0.0124642	A	5.10922e-10	TEX41	rs72854464	145728994	NA	?	5e-08	NA	intron variant	30595370	Kichaev G	2018-12-27	Am J Hum Genet	www.ncbi.nlm.nih.gov/pubmed/30595370
Youthful appearance (self-reported)	rs1438898	2	33	145714354	0.0124642	A	5.10922e-10	TEX41	rs1438898	145714354	1.0612	A	4e-32	AC074093.1	intron variant	32339537	Roberts V	2020-04-24	J Invest Dermatol	www.ncbi.nlm.nih.gov/pubmed/32339537
Arterial stiffness	rs977950	2	33	145746816	0.0121881	C	9.11609e-13	TEX41	rs786250	145701992	0.019	?	5e-07	TEX41	intron variant	31070453	Zekavat SM	2019-04-11	Arterioscler Thromb Vasc Biol	www.ncbi.nlm.nih.gov/pubmed/31070453
Erectile dysfunction	rs977950	2	33	145746816	0.0121881	C	9.11609e-13	TEX41	rs726857, rs6745079	145753424	NA	?	4e-06	NR	intron variant	30583798	Bovijn J	2018-12-21	Am J Hum Genet	www.ncbi.nlm.nih.gov/pubmed/30583798
General risk tolerance (MTAG)	rs977950	2	33	145746816	0.0121881	C	9.11609e-13	TEX41	rs786250	145701992	0.0091	T	2e-13	ZEB2	intron variant	30643258	Karlsson Linner R	2019-01-14	Nat Genet	www.ncbi.nlm.nih.gov/pubmed/30643258
Heel bone mineral density	rs977950	2	33	145746816	0.0121881	C	9.11609e-13	TEX41	rs726857	145753424	0.0141142	T	9e-12	TEX41	intron variant	30598549	Morris JA	2018-12-31	Nat Genet	www.ncbi.nlm.nih.gov/pubmed/30598549
Adventurousness	rs786247	2	33	145753280	0.0129822	G	4.08416e-14	TEX41	rs786247	145753280	0.0123972	A	9e-10	ZEB2	intron variant	30643258	Karlsson Linner R	2019-01-14	Nat Genet	www.ncbi.nlm.nih.gov/pubmed/30643258
Arterial stiffness	rs786247	2	33	145753280	0.0129822	G	4.08416e-14	TEX41	rs1006923	145775399	0.025	?	4e-10	TEX41	intron variant	31070453	Zekavat SM	2019-04-11	Arterioscler Thromb Vasc Biol	www.ncbi.nlm.nih.gov/pubmed/31070453
Arterial stiffness index	rs786247	2	33	145753280	0.0129822	G	4.08416e-14	TEX41	rs1006923	145775399	0.029	T	5e-12	TEX41	intron variant	31235810	Fung K	2019-06-24	Sci Rep	www.ncbi.nlm.nih.gov/pubmed/31235810
Educational attainment (MTAG)	rs786247	2	33	145753280	0.0129822	G	4.08416e-14	TEX41	rs7575637	145796251	0.0103	A	4e-15	Intergenic	intron variant	30038396	Lee JJ	2018-07-23	Nat Genet	www.ncbi.nlm.nih.gov/pubmed/30038396
Educational attainment (years of education)	rs786247	2	33	145753280	0.0129822	G	4.08416e-14	TEX41	rs7575637	145796251	0.0107	A	3e-14	NA	intron variant	30038396	Lee JJ	2018-07-23	Nat Genet	www.ncbi.nlm.nih.gov/pubmed/30038396
Systolic blood pressure	rs786247	2	33	145753280	0.0129822	G	4.08416e-14	TEX41	rs786244	145756260	NA	?	1e-10	NA	intron variant	30595370	Kichaev G	2018-12-27	Am J Hum Genet	www.ncbi.nlm.nih.gov/pubmed/30595370
Aortic valve stenosis	rs12474485	2	33	145810833	-0.0116527	A	2.05082e-11	TEX41	rs1830321	145825555	1.15	T	2e-13	TEX41	intron variant	29511194	Helgadottir A	2018-03-07	Nat Commun	www.ncbi.nlm.nih.gov/pubmed/29511194
Calcific aortic valve stenosis	rs12474485	2	33	145810833	-0.0116527	A	2.05082e-11	TEX41	rs7593336	145836429	1.13	G	4e-06	TEX41	intron variant	32141789	Theriault S	2019-10-15	Circ Genom Precis Med	www.ncbi.nlm.nih.gov/pubmed/32141789
Coronary artery disease	rs12474485	2	33	145810833	-0.0116527	A	2.05082e-11	TEX41	rs7604735	145839655	0.049	T	3e-12	TEX41	intron variant	29212778	van der Harst P	2017-12-06	Circ Res	www.ncbi.nlm.nih.gov/pubmed/29212778
Coronary artery disease	rs12474485	2	33	145810833	-0.0116527	A	2.05082e-11	TEX41	rs34372836	145840281	0.0452213	?	3e-14	TEX41, PABPC1P2	intron variant	33020668	Koyama S	2020-10-05	Nat Genet	www.ncbi.nlm.nih.gov/pubmed/33020668
Educational attainment (years of education)	rs12474485	2	33	145810833	-0.0116527	A	2.05082e-11	TEX41	rs2252383	145803003	NA	?	3e-09	NA	intron variant	30595370	Kichaev G	2018-12-27	Am J Hum Genet	www.ncbi.nlm.nih.gov/pubmed/30595370
Haemorrhoidal disease	rs12474485	2	33	145810833	-0.0116527	A	2.05082e-11	TEX41	rs7423637	145818064	1.02	?	1e-08	intergenic	intron variant	33888516	Zheng T	2021-04-22	Gut	www.ncbi.nlm.nih.gov/pubmed/33888516
Noncognitive aspects of educational attainment	rs12474485	2	33	145810833	-0.0116527	A	2.05082e-11	TEX41	rs1852684	145826385	0.0393928	G	3e-08	NR	intron variant	33414549	Demange PA	2021-01-07	Nat Genet	www.ncbi.nlm.nih.gov/pubmed/33414549
Self-reported risk-taking behaviour	rs12474485	2	33	145810833	-0.0116527	A	2.05082e-11	TEX41	rs12476923	145830053	0.029	A	4e-08	NR	non coding transcript exon variant	30181555	Strawbridge RJ	2018-09-04	Transl Psychiatry	www.ncbi.nlm.nih.gov/pubmed/30181555
Self-reported risk-taking behaviour	rs12474485	2	33	145810833	-0.0116527	A	2.05082e-11	TEX41	rs12476923	145830053	1.025	A	5e-09	DKFZp686O1327	non coding transcript exon variant	30271922	Clifton EAD	2018-05-03	Commun Biol	www.ncbi.nlm.nih.gov/pubmed/30271922
Systolic blood pressure	rs12474485	2	33	145810833	-0.0116527	A	2.05082e-11	TEX41	rs10928240	145820470	0.216	G	8e-11	BC040861	intron variant	30578418	Giri A	2018-12-21	Nat Genet	www.ncbi.nlm.nih.gov/pubmed/30578418
Adventurousness	rs10928357	2	34	148271508	0.0111383	A	5.7561e-10	RNU6-715P	rs13023277	148272455	0.0119697	A	5e-09	ACVR2A	intergenic variant	30643258	Karlsson Linner R	2019-01-14	Nat Genet	www.ncbi.nlm.nih.gov/pubmed/30643258
General risk tolerance (MTAG)	rs10928357	2	34	148271508	0.0111383	A	5.7561e-10	RNU6-715P	rs13031996	148261040	0.0073	A	4e-09	ACVR2A	intergenic variant	30643258	Karlsson Linner R	2019-01-14	Nat Genet	www.ncbi.nlm.nih.gov/pubmed/30643258
Daytime nap	rs78242064	2	35	164504723	0.0164522	C	4.03316e-09	FIGN	rs80163246	164574344	0.0107	C	4e-15	FIGN	intron variant	33568662	Dashti HS	2021-02-10	Nat Commun	www.ncbi.nlm.nih.gov/pubmed/33568662
General risk tolerance (MTAG)	rs78242064	2	35	164504723	0.0164522	C	4.03316e-09	FIGN	rs78242064	164504723	0.0122	A	2e-10	FIGN	intron variant	30643258	Karlsson Linner R	2019-01-14	Nat Genet	www.ncbi.nlm.nih.gov/pubmed/30643258
Adventurousness	rs186860635	2	36	165157215	-0.0144292	A	2.05147e-09	AC092684.1	rs13006079	165176541	0.0144565	A	9e-09	GRB14	intron variant	30643258	Karlsson Linner R	2019-01-14	Nat Genet	www.ncbi.nlm.nih.gov/pubmed/30643258
Waist circumference	rs186860635	2	36	165157215	-0.0144292	A	2.05147e-09	AC092684.1	rs4667458	165178853	NA	?	5e-06	NR	intron variant	31513605	Jeon S	2019-09-12	PLoS One	www.ncbi.nlm.nih.gov/pubmed/31513605
Adventurousness	rs6753104	2	37	192818646	0.0128695	C	1.03124e-09	AC098617.1:TMEFF2	rs6756470	192819030	0.0128187	T	2e-09	TMEFF2	intron variant	30643258	Karlsson Linner R	2019-01-14	Nat Genet	www.ncbi.nlm.nih.gov/pubmed/30643258
Age-related hearing impairment (MTAG)	rs7592120	2	38	208043913	-0.00987417	T	2.8497e-08	AC007879.1	rs741475	208087139	5.77454	?	8e-09	NA	intron variant	32986727	Kalra G	2020-09-28	PLoS Genet	www.ncbi.nlm.nih.gov/pubmed/32986727
Brain region volumes	rs7592120	2	38	208043913	-0.00987417	T	2.8497e-08	AC007879.1	rs7592120	208043913	NA	?	5e-14	NR	intron variant	31676860	Zhao B	2019-11-01	Nat Genet	www.ncbi.nlm.nih.gov/pubmed/31676860
Brain region volumes	rs7592120	2	38	208043913	-0.00987417	T	2.8497e-08	AC007879.1	rs759663	208080975	NA	?	1e-10	NR	intron variant	31676860	Zhao B	2019-11-01	Nat Genet	www.ncbi.nlm.nih.gov/pubmed/31676860
Depression	rs7592120	2	38	208043913	-0.00987417	T	2.8497e-08	AC007879.1	rs62188629	208044470	1.017	A	5e-13	NR	intron variant	30718901	Howard DM	2019-02-04	Nat Neurosci	www.ncbi.nlm.nih.gov/pubmed/30718901
Insomnia	rs7592120	2	38	208043913	-0.00987417	T	2.8497e-08	AC007879.1	rs9653332	208025150	1.058	C	4e-08	NA	intron variant	30804565	Jansen PR	2019-02-25	Nat Genet	www.ncbi.nlm.nih.gov/pubmed/30804565
Insomnia	rs7592120	2	38	208043913	-0.00987417	T	2.8497e-08	AC007879.1	rs55772859	208042581	1.043	A	5e-11	NR	intron variant	30804565	Jansen PR	2019-02-25	Nat Genet	www.ncbi.nlm.nih.gov/pubmed/30804565
Major depressive disorder (MTAG)	rs7592120	2	38	208043913	-0.00987417	T	2.8497e-08	AC007879.1	rs2111592	208049581	0.0251517	A	1e-08	NR	intron variant	33479212	Yao X	2021-01-21	Transl Psychiatry	www.ncbi.nlm.nih.gov/pubmed/33479212
Adventurousness	rs6743594	2	39	210108859	0.0103952	A	1.31295e-08	MEAF6P1	rs6743594	210108859	0.0121918	A	9e-09	MAP2	intergenic variant	30643258	Karlsson Linner R	2019-01-14	Nat Genet	www.ncbi.nlm.nih.gov/pubmed/30643258
General risk tolerance (MTAG)	rs9967799	2	39	210295474	-0.0174746	A	4.32617e-09	MAP2	rs9967799	210295474	0.0138	A	3e-10	MAP2	intron variant	30643258	Karlsson Linner R	2019-01-14	Nat Genet	www.ncbi.nlm.nih.gov/pubmed/30643258
Acute graft versus host disease in bone marrow transplantation (recipient effect)	rs72972401	2	40	225404668	0.0108343	T	8.7893e-10	CUL3	rs16866061	225439844	NA	?	2e-08	CUL3	intron variant	27595289	Goyal RK	2016-09-05	Bone Marrow Transplant	www.ncbi.nlm.nih.gov/pubmed/27595289
Age at first sexual intercourse	rs72972401	2	40	225404668	0.0108343	T	8.7893e-10	CUL3	rs6748341	225377574	0.0149484	C	1e-11	CUL3	intron variant	34211149	Mills MC	2021-07-01	Nat Hum Behav	www.ncbi.nlm.nih.gov/pubmed/34211149
Age of smoking initiation	rs72972401	2	40	225404668	0.0108343	T	8.7893e-10	CUL3	rs12611472	225353649	0.018	C	3e-12	NR	intron variant	30643251	Liu M	2019-01-14	Nat Genet	www.ncbi.nlm.nih.gov/pubmed/30643251
Age of smoking initiation (MTAG)	rs72972401	2	40	225404668	0.0108343	T	8.7893e-10	CUL3	rs10933068	225418360	0.0122153	A	5e-15	NR	intron variant	30643251	Liu M	2019-01-14	Nat Genet	www.ncbi.nlm.nih.gov/pubmed/30643251
Educational attainment (MTAG)	rs72972401	2	40	225404668	0.0108343	T	8.7893e-10	CUL3	rs11687736	225405122	0.0109	A	2e-14	Intergenic	intron variant	30038396	Lee JJ	2018-07-23	Nat Genet	www.ncbi.nlm.nih.gov/pubmed/30038396
Educational attainment (years of education)	rs72972401	2	40	225404668	0.0108343	T	8.7893e-10	CUL3	rs11687736	225405122	0.0105	A	5e-12	NA	intron variant	30038396	Lee JJ	2018-07-23	Nat Genet	www.ncbi.nlm.nih.gov/pubmed/30038396
Externalizing behaviour (multivariate analysis)	rs72972401	2	40	225404668	0.0108343	T	8.7893e-10	CUL3	rs7580488	225473263	0.009	C	9e-13	CUL3 - CCDC195	intergenic variant	34446935	Karlsson Linner R	2021-08-26	Nat Neurosci	www.ncbi.nlm.nih.gov/pubmed/34446935
General risk tolerance (MTAG)	rs72972401	2	40	225404668	0.0108343	T	8.7893e-10	CUL3	rs2047134	225347713	0.0103	A	3e-16	CUL3	intron variant	30643258	Karlsson Linner R	2019-01-14	Nat Genet	www.ncbi.nlm.nih.gov/pubmed/30643258
Highest math class taken (MTAG)	rs72972401	2	40	225404668	0.0108343	T	8.7893e-10	CUL3	rs4674916	225365635	0.0099	A	1e-08	Intergenic	intron variant	30038396	Lee JJ	2018-07-23	Nat Genet	www.ncbi.nlm.nih.gov/pubmed/30038396
Lung function (FVC)	rs72972401	2	40	225404668	0.0108343	T	8.7893e-10	CUL3	rs6748341	225377574	NA	?	9e-10	NA	intron variant	30595370	Kichaev G	2018-12-27	Am J Hum Genet	www.ncbi.nlm.nih.gov/pubmed/30595370
Schizophrenia	rs72972401	2	40	225404668	0.0108343	T	8.7893e-10	CUL3	rs11685299	225391296	1.06496	C	1e-08	CUL3	intron variant	25056061	Ripke S	2014-07-22	Nature	www.ncbi.nlm.nih.gov/pubmed/25056061
Schizophrenia	rs72972401	2	40	225404668	0.0108343	T	8.7893e-10	CUL3	rs11685299	225391296	NA	?	1e-08	NR	intron variant	31268507	Periyasamy S	2019-07-03	JAMA Psychiatry	www.ncbi.nlm.nih.gov/pubmed/31268507
Schizophrenia	rs72972401	2	40	225404668	0.0108343	T	8.7893e-10	CUL3	rs11685299	225391296	1.062	?	4e-09	CUL3	intron variant	29483656	Pardinas AF	2018-02-26	Nat Genet	www.ncbi.nlm.nih.gov/pubmed/29483656
Schizophrenia	rs72972401	2	40	225404668	0.0108343	T	8.7893e-10	CUL3	rs11685299	225391296	1.07066	C	5e-12	CUL3	intron variant	28991256	Li Z	2017-10-09	Nat Genet	www.ncbi.nlm.nih.gov/pubmed/28991256
Schizophrenia	rs72972401	2	40	225404668	0.0108343	T	8.7893e-10	CUL3	rs11685299	225391296	1.06216	?	3e-11	NR	intron variant	31740837	Lam M	2019-11-18	Nat Genet	www.ncbi.nlm.nih.gov/pubmed/31740837
Schizophrenia	rs72972401	2	40	225404668	0.0108343	T	8.7893e-10	CUL3	rs11685299	225391296	1.06849	C	1e-08	CUL3	intron variant	30285260	Ikeda M	2018-10-03	Schizophr Bull	www.ncbi.nlm.nih.gov/pubmed/30285260
Schizophrenia	rs72972401	2	40	225404668	0.0108343	T	8.7893e-10	CUL3	rs11685299	225391296	1.06838	C	4e-11	CUL3	intron variant	30285260	Ikeda M	2018-10-03	Schizophr Bull	www.ncbi.nlm.nih.gov/pubmed/30285260
Schizophrenia	rs72972401	2	40	225404668	0.0108343	T	8.7893e-10	CUL3	rs11685299	225391296	1.06383	C	4e-08	NR	intron variant	26198764	Goes FS	2015-07-21	Am J Med Genet B Neuropsychiatr Genet	www.ncbi.nlm.nih.gov/pubmed/26198764
Schizophrenia vs anorexia nervosa (ordinary least squares (OLS))	rs72972401	2	40	225404668	0.0108343	T	8.7893e-10	CUL3	rs11685299	225391296	0.0225	?	9e-12	NA	intron variant	33686288	Peyrot WJ	2021-03-08	Nat Genet	www.ncbi.nlm.nih.gov/pubmed/33686288
Schizophrenia vs autism spectrum disorder (ordinary least squares (OLS))	rs72972401	2	40	225404668	0.0108343	T	8.7893e-10	CUL3	rs11685299	225391296	0.0186	?	6e-10	NA	intron variant	33686288	Peyrot WJ	2021-03-08	Nat Genet	www.ncbi.nlm.nih.gov/pubmed/33686288
Smoking initiation (ever regular vs never regular)	rs72972401	2	40	225404668	0.0108343	T	8.7893e-10	CUL3	rs4674916	225365635	0.0180262	A	3e-11	NR	intron variant	30643251	Liu M	2019-01-14	Nat Genet	www.ncbi.nlm.nih.gov/pubmed/30643251
Smoking initiation (ever regular vs never regular) (MTAG)	rs72972401	2	40	225404668	0.0108343	T	8.7893e-10	CUL3	rs4674916	225365635	0.00981343	A	1e-17	NR	intron variant	30643251	Liu M	2019-01-14	Nat Genet	www.ncbi.nlm.nih.gov/pubmed/30643251
Externalizing behaviour (multivariate analysis)	rs6736188	2	40	225469413	0.0110587	G	2.58636e-08	CUL3	rs7580488	225473263	0.009	C	9e-13	CUL3 - CCDC195	intergenic variant	34446935	Karlsson Linner R	2021-08-26	Nat Neurosci	www.ncbi.nlm.nih.gov/pubmed/34446935
Alcohol consumption (drinks per week)	rs7594223	2	40	225472985	0.00959153	T	2.84976e-08	CUL3	rs56337305	225475560	0.00958838	C	2e-10	NR	intergenic variant	30643251	Liu M	2019-01-14	Nat Genet	www.ncbi.nlm.nih.gov/pubmed/30643251
Alcohol consumption (drinks per week) (MTAG)	rs7594223	2	40	225472985	0.00959153	T	2.84976e-08	CUL3	rs56337305	225475560	0.0102828	C	5e-08	NR	intergenic variant	32451486	Zhou H	2020-05-25	Nat Neurosci	www.ncbi.nlm.nih.gov/pubmed/32451486
Alcohol consumption (drinks per week) (MTAG)	rs7594223	2	40	225472985	0.00959153	T	2.84976e-08	CUL3	rs7594223	225472985	0.010429	C	2e-14	NR	intergenic variant	30643251	Liu M	2019-01-14	Nat Genet	www.ncbi.nlm.nih.gov/pubmed/30643251
Externalizing behaviour (multivariate analysis)	rs7594223	2	40	225472985	0.00959153	T	2.84976e-08	CUL3	rs7580488	225473263	0.009	C	9e-13	CUL3 - CCDC195	intergenic variant	34446935	Karlsson Linner R	2021-08-26	Nat Neurosci	www.ncbi.nlm.nih.gov/pubmed/34446935
Smoking cessation (MTAG)	rs7594223	2	40	225472985	0.00959153	T	2.84976e-08	CUL3	rs7594223	225472985	0.00974425	C	7e-10	NR	intergenic variant	30643251	Liu M	2019-01-14	Nat Genet	www.ncbi.nlm.nih.gov/pubmed/30643251
Smoking status	rs7594223	2	40	225472985	0.00959153	T	2.84976e-08	CUL3	rs7580488	225473263	NA	?	8e-08	NA	intergenic variant	30595370	Kichaev G	2018-12-27	Am J Hum Genet	www.ncbi.nlm.nih.gov/pubmed/30595370
Educational attainment (MTAG)	rs35811586	2	41	233743794	-0.0221803	C	1.45132e-08	NGEF	rs35811586	233743794	0.0218	T	9e-14	Intergenic	3 prime UTR variant	30038396	Lee JJ	2018-07-23	Nat Genet	www.ncbi.nlm.nih.gov/pubmed/30038396
Educational attainment (years of education)	rs35811586	2	41	233743794	-0.0221803	C	1.45132e-08	NGEF	rs35811586	233743794	0.0217	T	5e-12	NA	3 prime UTR variant	30038396	Lee JJ	2018-07-23	Nat Genet	www.ncbi.nlm.nih.gov/pubmed/30038396
General risk tolerance (MTAG)	rs17328201	3	42	216035	-0.0110239	T	4.40897e-08	CHL1-AS2	rs17328201	216035	0.0091	T	2e-09	CHL1	intron variant	30643258	Karlsson Linner R	2019-01-14	Nat Genet	www.ncbi.nlm.nih.gov/pubmed/30643258
Adventurousness	rs6807234	3	43	3879401	-0.0121047	T	6.21477e-09	SUMF1:LRRN1	rs6807234	3879401	0.0141214	A	1e-08	LRRN1	intron variant	30643258	Karlsson Linner R	2019-01-14	Nat Genet	www.ncbi.nlm.nih.gov/pubmed/30643258
C-reactive protein levels	rs336616	3	44	18630689	0.0123114	A	2.44683e-13	AC144521.1	rs11128901	18706337	0.011155	G	3e-08	NR	intron variant	31900758	Han X	2020-01-03	Eur J Epidemiol	www.ncbi.nlm.nih.gov/pubmed/31900758
Crohn's disease	rs66841990	3	44	18677698	0.0135901	T	2.7453e-14	AC144521.1	rs13073817	18706858	1.08	A	7e-09	intergenic	intron variant	21102463	Franke A	2010-11-21	Nat Genet	www.ncbi.nlm.nih.gov/pubmed/21102463
Adventurousness	rs6768275	3	44	18691324	0.0157112	A	1.72221e-08	AC144521.1	rs4473575	18729360	0.0218952	T	6e-09	SATB1	intron variant	30643258	Karlsson Linner R	2019-01-14	Nat Genet	www.ncbi.nlm.nih.gov/pubmed/30643258
Adventurousness	rs13074889	3	44	18694491	0.0168245	A	6.09276e-23	AC144521.1	rs13090941	18702036	0.0183477	A	3e-21	SATB1	intron variant	30643258	Karlsson Linner R	2019-01-14	Nat Genet	www.ncbi.nlm.nih.gov/pubmed/30643258
Eosinophil counts	rs13074889	3	44	18694491	0.0168245	A	6.09276e-23	AC144521.1	rs10865753	18684619	NA	A	1e-11	NR	intron variant	32888493	Chen MH	2020-09-01	Cell	www.ncbi.nlm.nih.gov/pubmed/32888493
Eosinophil percentage of white cells	rs13074889	3	44	18694491	0.0168245	A	6.09276e-23	AC144521.1	rs13090941	18702036	0.0145394	A	4e-11	AC144521.1	intron variant	32888494	Vuckovic D	2020-09-01	Cell	www.ncbi.nlm.nih.gov/pubmed/32888494
Lung function (FEV1/FVC)	rs13074889	3	44	18694491	0.0168245	A	6.09276e-23	AC144521.1	rs13090941	18702036	NA	?	2e-09	NA	intron variant	30595370	Kichaev G	2018-12-27	Am J Hum Genet	www.ncbi.nlm.nih.gov/pubmed/30595370
Biological sex	rs4128129	3	44	18716856	0.0139995	T	1.97006e-13	AC144521.1	rs4597738	18730552	0.0110819	T	2e-08	NA	intron variant	33888908	Pirastu N	2021-04-22	Nat Genet	www.ncbi.nlm.nih.gov/pubmed/33888908
General risk tolerance (MTAG)	rs13095117	3	44	18745500	0.0179213	A	4.87558e-25	AC144521.1	rs13095117	18745500	0.0117	A	3e-22	SATB1	intron variant	30643258	Karlsson Linner R	2019-01-14	Nat Genet	www.ncbi.nlm.nih.gov/pubmed/30643258
Chronic inflammatory diseases (ankylosing spondylitis, Crohn's disease, psoriasis, primary sclerosing cholangitis, ulcerative colitis) (pleiotropy)	rs4279124	3	44	18764274	0.0149647	C	4.31281e-11	AC144521.1	rs73178598	18805211	NA	?	3e-13	AC144521.1	intron variant	26974007	Ellinghaus D	2016-03-14	Nat Genet	www.ncbi.nlm.nih.gov/pubmed/26974007
Crohn's disease	rs4279124	3	44	18764274	0.0149647	C	4.31281e-11	AC144521.1	rs4256159	18767404	1.13439	A	7e-14	NR	intron variant	26192919	Liu JZ	2015-07-20	Nat Genet	www.ncbi.nlm.nih.gov/pubmed/26192919
Inflammatory bowel disease	rs4279124	3	44	18764274	0.0149647	C	4.31281e-11	AC144521.1	rs11708026	18741802	NA	?	8e-11	NR	intron variant	26192919	Liu JZ	2015-07-20	Nat Genet	www.ncbi.nlm.nih.gov/pubmed/26192919
Inflammatory bowel disease	rs4279124	3	44	18764274	0.0149647	C	4.31281e-11	AC144521.1	rs4256159	18767404	1.107	T	9e-15	intergenic	intron variant	23128233	Jostins L	2012-11-01	Nature	www.ncbi.nlm.nih.gov/pubmed/23128233
Lymphocyte counts	rs4279124	3	44	18764274	0.0149647	C	4.31281e-11	AC144521.1	rs11707962	18760094	0.034123	C	3e-43	NR	intron variant	32888493	Chen MH	2020-09-01	Cell	www.ncbi.nlm.nih.gov/pubmed/32888493
Lymphocyte counts	rs4279124	3	44	18764274	0.0149647	C	4.31281e-11	AC144521.1	rs35963943	18751611	NA	A	7e-44	NR	intron variant	32888493	Chen MH	2020-09-01	Cell	www.ncbi.nlm.nih.gov/pubmed/32888493
Lymphocyte counts	rs4279124	3	44	18764274	0.0149647	C	4.31281e-11	AC144521.1	rs35963943	18751611	0.0345166	A	2e-13	AC144521.1	intron variant	27863252	Astle WJ	2016-11-17	Cell	www.ncbi.nlm.nih.gov/pubmed/27863252
Neutrophil percentage of white cells	rs4279124	3	44	18764274	0.0149647	C	4.31281e-11	AC144521.1	rs36022132	18762789	0.0173476	G	2e-09	AC144521.1	intron variant	32888494	Vuckovic D	2020-09-01	Cell	www.ncbi.nlm.nih.gov/pubmed/32888494
Platelet count	rs4279124	3	44	18764274	0.0149647	C	4.31281e-11	AC144521.1	rs13078720	18730252	0.0197161	T	1e-10	AC144521.1	intron variant	32888494	Vuckovic D	2020-09-01	Cell	www.ncbi.nlm.nih.gov/pubmed/32888494
White blood cell count	rs4279124	3	44	18764274	0.0149647	C	4.31281e-11	AC144521.1	rs4487258	18764275	NA	G	2e-13	NR	intron variant	32888493	Chen MH	2020-09-01	Cell	www.ncbi.nlm.nih.gov/pubmed/32888493
Eosinophil counts	rs7610116	3	44	18821637	0.0112661	C	2.18273e-11	AC144521.1	rs6550653	18812736	0.0138628	G	4e-10	AC144521.1	intron variant	32888494	Vuckovic D	2020-09-01	Cell	www.ncbi.nlm.nih.gov/pubmed/32888494
Anxiety	rs7428918	3	44	18824298	0.0179404	A	1.97324e-22	AC144521.1	rs4603973	18735206	NA	G	6e-11	SATB1-AS1	intron variant	31906708	Levey DF	2020-01-07	Am J Psychiatry	www.ncbi.nlm.nih.gov/pubmed/31906708
Body mass index	rs7428918	3	44	18824298	0.0179404	A	1.97324e-22	AC144521.1	rs4619804	18674644	NA	?	1e-08	NA	intron variant	30595370	Kichaev G	2018-12-27	Am J Hum Genet	www.ncbi.nlm.nih.gov/pubmed/30595370
Insomnia	rs7428918	3	44	18824298	0.0179404	A	1.97324e-22	AC144521.1	rs7615602	18718055	1.04058	G	3e-09	NR	intron variant	30804565	Jansen PR	2019-02-25	Nat Genet	www.ncbi.nlm.nih.gov/pubmed/30804565
Insomnia	rs7428918	3	44	18824298	0.0179404	A	1.97324e-22	AC144521.1	rs7428918	18824298	1.04822	G	9e-09	NA	intron variant	30804565	Jansen PR	2019-02-25	Nat Genet	www.ncbi.nlm.nih.gov/pubmed/30804565
Neuroticism	rs7428918	3	44	18824298	0.0179404	A	1.97324e-22	AC144521.1	rs9845443	18698928	NA	?	8e-08	NA	intron variant	30595370	Kichaev G	2018-12-27	Am J Hum Genet	www.ncbi.nlm.nih.gov/pubmed/30595370
Physical activity (overall physical activity time)	rs7428918	3	44	18824298	0.0179404	A	1.97324e-22	AC144521.1	rs6775319	18758501	0.0274284	A	4e-08	SATB1-AS1	intron variant	30531941	Doherty A	2018-12-10	Nat Commun	www.ncbi.nlm.nih.gov/pubmed/30531941
Prostate cancer	rs7428918	3	44	18824298	0.0179404	A	1.97324e-22	AC144521.1	rs6550597	18738940	1.045	A	8e-10	NR	intron variant	33398198	Conti DV	2021-01-04	Nat Genet	www.ncbi.nlm.nih.gov/pubmed/33398198
Serum 25-Hydroxyvitamin D levels	rs7428918	3	44	18824298	0.0179404	A	1.97324e-22	AC144521.1	rs9847248	18804655	0.0123077	?	4e-08	NA	intron variant	32242144	Revez JA	2020-04-02	Nat Commun	www.ncbi.nlm.nih.gov/pubmed/32242144
Waist-hip ratio	rs7428918	3	44	18824298	0.0179404	A	1.97324e-22	AC144521.1	rs6550597	18738940	0.0117	A	3e-09	NA	intron variant	30239722	Pulit SL	2018-09-14	Hum Mol Genet	www.ncbi.nlm.nih.gov/pubmed/30239722
Waist-hip ratio	rs7428918	3	44	18824298	0.0179404	A	1.97324e-22	AC144521.1	rs6550597	18738940	0.0117	A	3e-09	NR	intron variant	30239722	Pulit SL	2018-09-14	Hum Mol Genet	www.ncbi.nlm.nih.gov/pubmed/30239722
Adventurousness	rs4858708	3	45	25154112	-0.0104563	A	4.48744e-10	AC133680.1	rs4858708	25154112	0.0106811	A	4e-08	RARB	intron variant	30643258	Karlsson Linner R	2019-01-14	Nat Genet	www.ncbi.nlm.nih.gov/pubmed/30643258
Externalizing behaviour (multivariate analysis)	rs4858708	3	45	25154112	-0.0104563	A	4.48744e-10	AC133680.1	rs904592	25193102	0.007	C	2e-10	RNA5SP125 - RARB	intron variant	34446935	Karlsson Linner R	2021-08-26	Nat Neurosci	www.ncbi.nlm.nih.gov/pubmed/34446935
General risk tolerance (MTAG)	rs4858708	3	45	25154112	-0.0104563	A	4.48744e-10	AC133680.1	rs1909527	25155624	0.0077	A	6e-11	RARB	intron variant	30643258	Karlsson Linner R	2019-01-14	Nat Genet	www.ncbi.nlm.nih.gov/pubmed/30643258
Insomnia	rs4858708	3	45	25154112	-0.0104563	A	4.48744e-10	AC133680.1	rs4858708	25154112	1.03413	T	1e-08	NR	intron variant	30804565	Jansen PR	2019-02-25	Nat Genet	www.ncbi.nlm.nih.gov/pubmed/30804565
Smoking status	rs4858708	3	45	25154112	-0.0104563	A	4.48744e-10	AC133680.1	rs7643392	25174063	NA	?	9e-09	NA	intron variant	30595370	Kichaev G	2018-12-27	Am J Hum Genet	www.ncbi.nlm.nih.gov/pubmed/30595370
General risk tolerance (MTAG)	rs75619216	3	46	43954461	-0.0233262	C	2.4223e-08	RP4-555D20.3	rs75619216	43954461	0.0157	T	4e-09	ABHD5	intergenic variant	30643258	Karlsson Linner R	2019-01-14	Nat Genet	www.ncbi.nlm.nih.gov/pubmed/30643258
Adventurousness	rs1388479	3	46	44010144	-0.0139155	A	9.07354e-14	RP4-555D20.3	rs1388479	44010144	0.0140766	A	3e-11	TOPAZ1	intergenic variant	30643258	Karlsson Linner R	2019-01-14	Nat Genet	www.ncbi.nlm.nih.gov/pubmed/30643258
General risk tolerance (MTAG)	rs1388479	3	46	44010144	-0.0139155	A	9.07354e-14	RP4-555D20.3	rs1388479	44010144	0.0081	A	3e-10	TOPAZ1	intergenic variant	30643258	Karlsson Linner R	2019-01-14	Nat Genet	www.ncbi.nlm.nih.gov/pubmed/30643258
Body mass index	rs1554654	3	46	44044344	-0.00936925	C	2.19528e-08	RP4-555D20.4	rs1554654	44044344	NA	?	1e-10	NR	intergenic variant	31669095	Zhu Z	2019-10-24	J Allergy Clin Immunol	www.ncbi.nlm.nih.gov/pubmed/31669095
Body mass index	rs1554654	3	46	44044344	-0.00936925	C	2.19528e-08	RP4-555D20.4	rs1554654	44044344	NA	?	5e-11	NA	intergenic variant	30595370	Kichaev G	2018-12-27	Am J Hum Genet	www.ncbi.nlm.nih.gov/pubmed/30595370
Gastroesophageal reflux disease	rs1554654	3	46	44044344	-0.00936925	C	2.19528e-08	RP4-555D20.4	rs6441814	44049114	0.028	G	4e-09	NR	intergenic variant	34187846	Ong JS	2021-06-29	Gut	www.ncbi.nlm.nih.gov/pubmed/34187846
Insomnia	rs1554654	3	46	44044344	-0.00936925	C	2.19528e-08	RP4-555D20.4	rs7625896	44062561	1.037	A	5e-09	NR	intergenic variant	30804565	Jansen PR	2019-02-25	Nat Genet	www.ncbi.nlm.nih.gov/pubmed/30804565
interferon-related traits	rs1554654	3	46	44044344	-0.00936925	C	2.19528e-08	RP4-555D20.4	rs1404481	44006666	NA	T	6e-06	NR	intergenic variant	33104735	Lundtoft C	2020-10-26	PLoS Genet	www.ncbi.nlm.nih.gov/pubmed/33104735
Cognitive ability (MTAG)	rs13100903	3	47	50174572	-0.0105485	C	2.68245e-09	RP11-493K19.3	rs2014004	50175940	7.241	?	4e-13	RP11-493K19.3	intron variant	29186694	Lam M	2017-11-28	Cell Rep	www.ncbi.nlm.nih.gov/pubmed/29186694
Cognitive performance (MTAG)	rs13100903	3	47	50174572	-0.0105485	C	2.68245e-09	RP11-493K19.3	rs17304079	50085153	0.0309	A	1e-32	Intergenic	intron variant	30038396	Lee JJ	2018-07-23	Nat Genet	www.ncbi.nlm.nih.gov/pubmed/30038396
Externalizing behaviour (multivariate analysis)	rs13100903	3	47	50174572	-0.0105485	C	2.68245e-09	RP11-493K19.3	rs2526384	50181136	0.013	C	8e-23	SEMA3F-AS1	intron variant	34446935	Karlsson Linner R	2021-08-26	Nat Neurosci	www.ncbi.nlm.nih.gov/pubmed/34446935
General risk tolerance (MTAG)	rs13100903	3	47	50174572	-0.0105485	C	2.68245e-09	RP11-493K19.3	rs13100903	50174572	0.0077	T	6e-10	SEMA3F	intron variant	30643258	Karlsson Linner R	2019-01-14	Nat Genet	www.ncbi.nlm.nih.gov/pubmed/30643258
Household income (MTAG)	rs13100903	3	47	50174572	-0.0105485	C	2.68245e-09	RP11-493K19.3	rs35849525	50067350	0.0155275	C	2e-11	RBM6	intron variant	31844048	Hill WD	2019-12-16	Nat Commun	www.ncbi.nlm.nih.gov/pubmed/31844048
Intelligence	rs13100903	3	47	50174572	-0.0105485	C	2.68245e-09	RP11-493K19.3	rs35012435	50031840	6.76	T	1e-11	NR	intron variant	29942086	Savage JE	2018-06-25	Nat Genet	www.ncbi.nlm.nih.gov/pubmed/29942086
Intelligence	rs13100903	3	47	50174572	-0.0105485	C	2.68245e-09	RP11-493K19.3	rs13100903	50174572	8.651	T	5e-18	NR	intron variant	29942086	Savage JE	2018-06-25	Nat Genet	www.ncbi.nlm.nih.gov/pubmed/29942086
Intelligence (MTAG)	rs13100903	3	47	50174572	-0.0105485	C	2.68245e-09	RP11-493K19.3	rs35849525	50067350	0.0290652	T	1e-16	RBM6	intron variant	29326435	Hill WD	2018-01-11	Mol Psychiatry	www.ncbi.nlm.nih.gov/pubmed/29326435
Intelligence (MTAG)	rs13100903	3	47	50174572	-0.0105485	C	2.68245e-09	RP11-493K19.3	rs13100903	50174572	0.0244826	T	1e-15	RP11-493K19.3	intron variant	29326435	Hill WD	2018-01-11	Mol Psychiatry	www.ncbi.nlm.nih.gov/pubmed/29326435
Intelligence (MTAG)	rs13100903	3	47	50174572	-0.0105485	C	2.68245e-09	RP11-493K19.3	rs2003485	50176589	0.0233018	T	6e-13	RP11-493K19.3	intron variant	29326435	Hill WD	2018-01-11	Mol Psychiatry	www.ncbi.nlm.nih.gov/pubmed/29326435
Mean platelet volume	rs13100903	3	47	50174572	-0.0105485	C	2.68245e-09	RP11-493K19.3	rs13100903	50174572	0.014032	C	2e-12	NR	intron variant	32888493	Chen MH	2020-09-01	Cell	www.ncbi.nlm.nih.gov/pubmed/32888493
Mean platelet volume	rs13100903	3	47	50174572	-0.0105485	C	2.68245e-09	RP11-493K19.3	rs13100903	50174572	NA	C	4e-10	NR	intron variant	32888493	Chen MH	2020-09-01	Cell	www.ncbi.nlm.nih.gov/pubmed/32888493
Age at first birth	rs2624839	3	47	50202231	-0.00927791	T	4.84594e-08	SEMA3F	rs2188151	50201924	0.129	T	1e-12	RBM6, SEMA3F	intron variant	27089180	Day FR	2016-04-18	Nat Genet	www.ncbi.nlm.nih.gov/pubmed/27089180
Age at first birth	rs2624839	3	47	50202231	-0.00927791	T	4.84594e-08	SEMA3F	rs2188151	50201924	0.0132	T	9e-15	RBM6, SEMA3F	intron variant	27089180	Day FR	2016-04-18	Nat Genet	www.ncbi.nlm.nih.gov/pubmed/27089180
Age at first sexual intercourse	rs2624839	3	47	50202231	-0.00927791	T	4.84594e-08	SEMA3F	rs2188151	50201924	0.0209994	G	2e-24	SEMA3F	intron variant	34211149	Mills MC	2021-07-01	Nat Hum Behav	www.ncbi.nlm.nih.gov/pubmed/34211149
Age at first sexual intercourse	rs2624839	3	47	50202231	-0.00927791	T	4.84594e-08	SEMA3F	rs2188151	50201924	0.0257153	G	3e-11	SEMA3F	intron variant	27089180	Day FR	2016-04-18	Nat Genet	www.ncbi.nlm.nih.gov/pubmed/27089180
Appendicular lean mass	rs2624839	3	47	50202231	-0.00927791	T	4.84594e-08	SEMA3F	rs2526390	50192760	0.0119	T	2e-09	NR	5 prime UTR variant	33097823	Pei YF	2020-10-23	Commun Biol	www.ncbi.nlm.nih.gov/pubmed/33097823
Appendicular lean mass	rs2624839	3	47	50202231	-0.00927791	T	4.84594e-08	SEMA3F	rs2526390	50192760	0.0579193	T	3e-08	NR	5 prime UTR variant	31761296	Hernandez Cordero AI	2019-11-21	Am J Hum Genet	www.ncbi.nlm.nih.gov/pubmed/31761296
Body mass index	rs2624839	3	47	50202231	-0.00927791	T	4.84594e-08	SEMA3F	rs1046956	50222926	0.017	T	2e-08	NR	missense variant	30108127	Hoffmann TJ	2018-08-14	Genetics	www.ncbi.nlm.nih.gov/pubmed/30108127
Educational attainment (MTAG)	rs2624839	3	47	50202231	-0.00927791	T	4.84594e-08	SEMA3F	rs2526398	50187596	0.0224	C	1e-59	Intergenic	intron variant	30038396	Lee JJ	2018-07-23	Nat Genet	www.ncbi.nlm.nih.gov/pubmed/30038396
Educational attainment (years of education)	rs2624839	3	47	50202231	-0.00927791	T	4.84594e-08	SEMA3F	rs2526398	50187596	0.0222	C	2e-51	NA	intron variant	30038396	Lee JJ	2018-07-23	Nat Genet	www.ncbi.nlm.nih.gov/pubmed/30038396
General cognitive ability	rs2624839	3	47	50202231	-0.00927791	T	4.84594e-08	SEMA3F	rs2624839	50202231	5.801	T	7e-09	SEMA3F	intron variant	29844566	Davies G	2018-05-29	Nat Commun	www.ncbi.nlm.nih.gov/pubmed/29844566
Highest math class taken	rs2624839	3	47	50202231	-0.00927791	T	4.84594e-08	SEMA3F	rs2526398	50187596	0.0219	G	2e-20	Intergenic	intron variant	30038396	Lee JJ	2018-07-23	Nat Genet	www.ncbi.nlm.nih.gov/pubmed/30038396
Highest math class taken (MTAG)	rs2624839	3	47	50202231	-0.00927791	T	4.84594e-08	SEMA3F	rs2526398	50187596	0.0248	C	6e-47	Intergenic	intron variant	30038396	Lee JJ	2018-07-23	Nat Genet	www.ncbi.nlm.nih.gov/pubmed/30038396
Household income (MTAG)	rs2624839	3	47	50202231	-0.00927791	T	4.84594e-08	SEMA3F	rs3774745	50204745	0.0184039	T	1e-19	SEMA3F	intron variant	31844048	Hill WD	2019-12-16	Nat Commun	www.ncbi.nlm.nih.gov/pubmed/31844048
Household income (MTAG)	rs2624839	3	47	50202231	-0.00927791	T	4.84594e-08	SEMA3F	rs9858297	50218879	0.0124223	C	6e-09	SEMA3F	intron variant	31844048	Hill WD	2019-12-16	Nat Commun	www.ncbi.nlm.nih.gov/pubmed/31844048
Intelligence	rs2624839	3	47	50202231	-0.00927791	T	4.84594e-08	SEMA3F	rs2624839	50202231	8.365	T	6e-17	NR	intron variant	29942086	Savage JE	2018-06-25	Nat Genet	www.ncbi.nlm.nih.gov/pubmed/29942086
Intelligence (MTAG)	rs2624839	3	47	50202231	-0.00927791	T	4.84594e-08	SEMA3F	rs2188151	50201924	0.0228841	T	1e-14	SEMA3F	intron variant	29326435	Hill WD	2018-01-11	Mol Psychiatry	www.ncbi.nlm.nih.gov/pubmed/29326435
Intelligence (MTAG)	rs2624839	3	47	50202231	-0.00927791	T	4.84594e-08	SEMA3F	rs3774749	50207227	0.0299655	T	2e-22	SEMA3F	intron variant	29326435	Hill WD	2018-01-11	Mol Psychiatry	www.ncbi.nlm.nih.gov/pubmed/29326435
Intelligence (MTAG)	rs2624839	3	47	50202231	-0.00927791	T	4.84594e-08	SEMA3F	rs2624839	50202231	0.0230234	T	6e-15	SEMA3F	intron variant	29326435	Hill WD	2018-01-11	Mol Psychiatry	www.ncbi.nlm.nih.gov/pubmed/29326435
Multisite chronic pain	rs2624839	3	47	50202231	-0.00927791	T	4.84594e-08	SEMA3F	rs13067082	50221715	NA	?	4e-08	SEMA3F	non coding transcript exon variant	33830993	Johnston KJA	2021-04-08	PLoS Genet	www.ncbi.nlm.nih.gov/pubmed/33830993
Noncognitive aspects of educational attainment	rs2624839	3	47	50202231	-0.00927791	T	4.84594e-08	SEMA3F	rs13059311	50216421	0.0477067	T	2e-10	NR	intron variant	33414549	Demange PA	2021-01-07	Nat Genet	www.ncbi.nlm.nih.gov/pubmed/33414549
Parental longevity (mother's age at death or mother's attained age)	rs2624839	3	47	50202231	-0.00927791	T	4.84594e-08	SEMA3F	rs1005678	50210289	NA	C	4e-06	NR	intron variant	31484785	Wright KM	2019-09-04	G3 (Bethesda)	www.ncbi.nlm.nih.gov/pubmed/31484785
Self-reported math ability (MTAG)	rs2624839	3	47	50202231	-0.00927791	T	4.84594e-08	SEMA3F	rs2526398	50187596	0.0189	C	5e-24	Intergenic	intron variant	30038396	Lee JJ	2018-07-23	Nat Genet	www.ncbi.nlm.nih.gov/pubmed/30038396
Smoking initiation	rs2624839	3	47	50202231	-0.00927791	T	4.84594e-08	SEMA3F	rs12632110	50224225	1.024	A	1e-10	SEMA3F	intron variant	33082346	Xu K	2020-10-20	Nat Commun	www.ncbi.nlm.nih.gov/pubmed/33082346
Smoking initiation (ever regular vs never regular)	rs2624839	3	47	50202231	-0.00927791	T	4.84594e-08	SEMA3F	rs2526390	50192760	0.0204663	T	4e-14	NR	5 prime UTR variant	30643251	Liu M	2019-01-14	Nat Genet	www.ncbi.nlm.nih.gov/pubmed/30643251
Smoking initiation (ever regular vs never regular) (MTAG)	rs2624839	3	47	50202231	-0.00927791	T	4.84594e-08	SEMA3F	rs2526390	50192760	0.0100031	T	3e-18	NR	5 prime UTR variant	30643251	Liu M	2019-01-14	Nat Genet	www.ncbi.nlm.nih.gov/pubmed/30643251
Smoking status (ever vs never smokers)	rs2624839	3	47	50202231	-0.00927791	T	4.84594e-08	SEMA3F	rs2236941	50247824	0.0122805	T	8e-09	SLC38A3	intron variant	30643258	Karlsson Linner R	2019-01-14	Nat Genet	www.ncbi.nlm.nih.gov/pubmed/30643258
Age at first sexual intercourse	rs2577326	3	48	53780082	0.0121962	A	4.77958e-08	CACNA1D	rs2612029	53773492	0.0239229	T	1e-17	CACNA1D	intron variant	34211149	Mills MC	2021-07-01	Nat Hum Behav	www.ncbi.nlm.nih.gov/pubmed/34211149
General risk tolerance (MTAG)	rs2577326	3	48	53780082	0.0121962	A	4.77958e-08	CACNA1D	rs2577326	53780082	0.009	A	4e-09	CACNA1D	intron variant	30643258	Karlsson Linner R	2019-01-14	Nat Genet	www.ncbi.nlm.nih.gov/pubmed/30643258
Smoking status (ever vs never smokers)	rs2577326	3	48	53780082	0.0121962	A	4.77958e-08	CACNA1D	rs2633725	53751742	0.0153226	T	4e-08	CHDH	intron variant	30643258	Karlsson Linner R	2019-01-14	Nat Genet	www.ncbi.nlm.nih.gov/pubmed/30643258
Trans fatty acid levels	rs2577326	3	48	53780082	0.0121962	A	4.77958e-08	CACNA1D	rs7649275	53758703	0.0016	A	4e-06	NR	intron variant	25646338	Mozaffarian D	2014-12-10	Am J Clin Nutr	www.ncbi.nlm.nih.gov/pubmed/25646338
Trans fatty acid levels	rs2577326	3	48	53780082	0.0121962	A	4.77958e-08	CACNA1D	rs2612034	53760051	0.0016	T	4e-06	NR	intron variant	25646338	Mozaffarian D	2014-12-10	Am J Clin Nutr	www.ncbi.nlm.nih.gov/pubmed/25646338
Trans fatty acid levels	rs2577326	3	48	53780082	0.0121962	A	4.77958e-08	CACNA1D	rs1020821	53749880	0.0016	A	5e-06	NR	intron variant	25646338	Mozaffarian D	2014-12-10	Am J Clin Nutr	www.ncbi.nlm.nih.gov/pubmed/25646338
Trans fatty acid levels	rs2577326	3	48	53780082	0.0121962	A	4.77958e-08	CACNA1D	rs2169143	53750681	0.0016	C	5e-06	NR	intron variant	25646338	Mozaffarian D	2014-12-10	Am J Clin Nutr	www.ncbi.nlm.nih.gov/pubmed/25646338
Trans fatty acid levels	rs2577326	3	48	53780082	0.0121962	A	4.77958e-08	CACNA1D	rs1020820	53762569	0.0016	A	4e-06	NR	intron variant	25646338	Mozaffarian D	2014-12-10	Am J Clin Nutr	www.ncbi.nlm.nih.gov/pubmed/25646338
Trans fatty acid levels	rs2577326	3	48	53780082	0.0121962	A	4.77958e-08	CACNA1D	rs2680664	53765663	0.0016	A	4e-06	NR	intron variant	25646338	Mozaffarian D	2014-12-10	Am J Clin Nutr	www.ncbi.nlm.nih.gov/pubmed/25646338
Trans fatty acid levels	rs2577326	3	48	53780082	0.0121962	A	4.77958e-08	CACNA1D	rs2633727	53746089	0.0016	A	4e-06	NR	intron variant	25646338	Mozaffarian D	2014-12-10	Am J Clin Nutr	www.ncbi.nlm.nih.gov/pubmed/25646338
Externalizing behaviour (multivariate analysis)	rs6780338	3	49	71029408	0.013179	T	9.76778e-09	FOXP1	rs11720703	71060640	0.013	C	3e-27	FOXP1	intron variant	34446935	Karlsson Linner R	2021-08-26	Nat Neurosci	www.ncbi.nlm.nih.gov/pubmed/34446935
Adventurousness	rs6802472	3	49	71036994	0.0126525	A	2.31696e-10	FOXP1	rs6802472	71036994	0.0138018	A	4e-09	FOXP1	non coding transcript exon variant	30643258	Karlsson Linner R	2019-01-14	Nat Genet	www.ncbi.nlm.nih.gov/pubmed/30643258
Externalizing behaviour (multivariate analysis)	rs6802472	3	49	71036994	0.0126525	A	2.31696e-10	FOXP1	rs11720703	71060640	0.013	C	3e-27	FOXP1	intron variant	34446935	Karlsson Linner R	2021-08-26	Nat Neurosci	www.ncbi.nlm.nih.gov/pubmed/34446935
Automobile speeding propensity	rs13093086	3	49	71055162	-0.00963027	G	7.43842e-09	FOXP1	rs11128203	71064431	0.0167518	A	1e-13	FOXP1	intron variant	30643258	Karlsson Linner R	2019-01-14	Nat Genet	www.ncbi.nlm.nih.gov/pubmed/30643258
Beef consumption	rs13093086	3	49	71055162	-0.00963027	G	7.43842e-09	FOXP1	rs4676964	71034748	0.0150122	?	2e-09	FOXP1	intron variant	32066663	Niarchou M	2020-02-03	Transl Psychiatry	www.ncbi.nlm.nih.gov/pubmed/32066663
Biological sex	rs13093086	3	49	71055162	-0.00963027	G	7.43842e-09	FOXP1	rs4676964	71034748	0.013632	T	7e-14	NA	intron variant	33888908	Pirastu N	2021-04-22	Nat Genet	www.ncbi.nlm.nih.gov/pubmed/33888908
Externalizing behaviour (multivariate analysis)	rs13093086	3	49	71055162	-0.00963027	G	7.43842e-09	FOXP1	rs11720703	71060640	0.013	C	3e-27	FOXP1	intron variant	34446935	Karlsson Linner R	2021-08-26	Nat Neurosci	www.ncbi.nlm.nih.gov/pubmed/34446935
General risk tolerance (MTAG)	rs13093086	3	49	71055162	-0.00963027	G	7.43842e-09	FOXP1	rs13093086	71055162	0.0082	A	3e-12	FOXP1	intron variant	30643258	Karlsson Linner R	2019-01-14	Nat Genet	www.ncbi.nlm.nih.gov/pubmed/30643258
Intraocular pressure	rs13093086	3	49	71055162	-0.00963027	G	7.43842e-09	FOXP1	rs13093086	71055162	0.57	A	5e-06	FOXP1	intron variant	24002674	Ozel AB	2013-09-04	Hum Genet	www.ncbi.nlm.nih.gov/pubmed/24002674
Number of sexual partners	rs13093086	3	49	71055162	-0.00963027	G	7.43842e-09	FOXP1	rs13093086	71055162	0.0163068	A	5e-12	FOXP1	intron variant	30643258	Karlsson Linner R	2019-01-14	Nat Genet	www.ncbi.nlm.nih.gov/pubmed/30643258
Risk-taking tendency (4-domain principal component model)	rs13093086	3	49	71055162	-0.00963027	G	7.43842e-09	FOXP1	rs4676964	71034748	0.0221698	T	8e-18	FOXP1	intron variant	30643258	Karlsson Linner R	2019-01-14	Nat Genet	www.ncbi.nlm.nih.gov/pubmed/30643258
Smoking initiation	rs13093086	3	49	71055162	-0.00963027	G	7.43842e-09	FOXP1	rs11720703	71060640	1.02	T	1e-08	FOXP1	intron variant	33082346	Xu K	2020-10-20	Nat Commun	www.ncbi.nlm.nih.gov/pubmed/33082346
Smoking initiation (ever regular vs never regular)	rs13093086	3	49	71055162	-0.00963027	G	7.43842e-09	FOXP1	rs11128203	71064431	0.020406	A	1e-15	NR	intron variant	30643251	Liu M	2019-01-14	Nat Genet	www.ncbi.nlm.nih.gov/pubmed/30643251
Smoking initiation (ever regular vs never regular) (MTAG)	rs13093086	3	49	71055162	-0.00963027	G	7.43842e-09	FOXP1	rs11128203	71064431	0.010471	A	6e-22	NR	intron variant	30643251	Liu M	2019-01-14	Nat Genet	www.ncbi.nlm.nih.gov/pubmed/30643251
Smoking status	rs13093086	3	49	71055162	-0.00963027	G	7.43842e-09	FOXP1	rs4676964	71034748	NA	?	1e-09	NA	intron variant	30595370	Kichaev G	2018-12-27	Am J Hum Genet	www.ncbi.nlm.nih.gov/pubmed/30595370
Smoking initiation (ever regular vs never regular)	rs75415431	3	51	83334025	0.0130905	G	2.93701e-10	CYP51A1P1	rs12633090	83241365	0.0230197	C	3e-12	NR	intergenic variant	30643251	Liu M	2019-01-14	Nat Genet	www.ncbi.nlm.nih.gov/pubmed/30643251
Smoking initiation (ever regular vs never regular) (MTAG)	rs75415431	3	51	83334025	0.0130905	G	2.93701e-10	CYP51A1P1	rs12633090	83241365	0.0109881	C	6e-15	NR	intergenic variant	30643251	Liu M	2019-01-14	Nat Genet	www.ncbi.nlm.nih.gov/pubmed/30643251
General risk tolerance (MTAG)	rs62257872	3	51	83533764	-0.00967271	T	1.93803e-08	SRRM1P2	rs62257872	83533764	0.0068	T	3e-08	CADM2	intergenic variant	30643258	Karlsson Linner R	2019-01-14	Nat Genet	www.ncbi.nlm.nih.gov/pubmed/30643258
Adventurousness	rs7629142	3	51	83865910	-0.010515	A	3.63135e-09	SRRM1P2	rs7653193	83871183	0.0124057	A	3e-09	CADM2	intergenic variant	30643258	Karlsson Linner R	2019-01-14	Nat Genet	www.ncbi.nlm.nih.gov/pubmed/30643258
Risk-taking tendency (4-domain principal component model)	rs7629142	3	51	83865910	-0.010515	A	3.63135e-09	SRRM1P2	rs4552369	83869453	0.0169762	A	7e-10	CADM2	intergenic variant	30643258	Karlsson Linner R	2019-01-14	Nat Genet	www.ncbi.nlm.nih.gov/pubmed/30643258
General risk tolerance (MTAG)	rs11929291	3	51	83916967	-0.00933659	T	3.51174e-08	SRRM1P2	rs11929291	83916967	0.0072	T	2e-09	CADM2	intergenic variant	30643258	Karlsson Linner R	2019-01-14	Nat Genet	www.ncbi.nlm.nih.gov/pubmed/30643258
Body size at age 10	rs9839064	3	51	84822412	-0.0118648	G	2.47933e-10	LINC00971	rs6783281	84791851	0.00955864	A	6e-10	CADM2	intron variant	32376654	Richardson TG	2020-05-06	BMJ	www.ncbi.nlm.nih.gov/pubmed/32376654
Attention function in attention deficit hyperactive disorder	rs79851821	3	51	84838323	0.0135417	G	1.11072e-08	LINC00971	rs7642644	84920368	3.15	T	6e-06	LOC440970	intron variant	26174813	Alemany S	2015-07-14	Am J Med Genet B Neuropsychiatr Genet	www.ncbi.nlm.nih.gov/pubmed/26174813
Body mass index	rs13070794	3	51	84866683	-0.0193837	C	8.11421e-25	LINC00971	rs9654015	84903245	NA	?	5e-12	NR	intron variant	31669095	Zhu Z	2019-10-24	J Allergy Clin Immunol	www.ncbi.nlm.nih.gov/pubmed/31669095
General risk tolerance (MTAG)	rs116795538	3	51	84868832	0.0216352	C	1.81929e-09	LINC00971	rs111650759	84843594	0.0159	T	2e-10	CADM2	intron variant	30643258	Karlsson Linner R	2019-01-14	Nat Genet	www.ncbi.nlm.nih.gov/pubmed/30643258
Body mass index	rs73132101	3	51	84908785	0.0156602	T	3.36494e-11	LINC00971	rs139629585	84862871	NA	?	3e-09	NR	intron variant	31669095	Zhu Z	2019-10-24	J Allergy Clin Immunol	www.ncbi.nlm.nih.gov/pubmed/31669095
Fish- and plant-related diet	rs73132101	3	51	84908785	0.0156602	T	3.36494e-11	LINC00971	rs73132094	84893889	0.0283924	?	3e-08	intergenic	intron variant	32066663	Niarchou M	2020-02-03	Transl Psychiatry	www.ncbi.nlm.nih.gov/pubmed/32066663
Trauma exposure	rs73132101	3	51	84908785	0.0156602	T	3.36494e-11	LINC00971	rs142356570	84922885	1.067	C	3e-06	NR	intron variant	31969693	Coleman JRI	2020-01-23	Mol Psychiatry	www.ncbi.nlm.nih.gov/pubmed/31969693
Adventurousness	rs1694933	3	51	84951716	0.0152508	C	1.32892e-19	AC132660.1	rs1694933	84951716	0.015085	A	8e-15	CADM2	intergenic variant	30643258	Karlsson Linner R	2019-01-14	Nat Genet	www.ncbi.nlm.nih.gov/pubmed/30643258
General risk tolerance (MTAG)	rs1694933	3	51	84951716	0.0152508	C	1.32892e-19	AC132660.1	rs1694933	84951716	0.0097	A	2e-16	CADM2	intergenic variant	30643258	Karlsson Linner R	2019-01-14	Nat Genet	www.ncbi.nlm.nih.gov/pubmed/30643258
Lifetime smoking index	rs1694933	3	51	84951716	0.0152508	C	1.32892e-19	AC132660.1	rs421983	84892866	0.013	T	3e-10	NA	intron variant	31689377	Wootton RE	2019-11-06	Psychol Med	www.ncbi.nlm.nih.gov/pubmed/31689377
Photic sneeze reflex	rs1694933	3	51	84951716	0.0152508	C	1.32892e-19	AC132660.1	rs1146751	84889597	1.179	?	9e-59	CADM2	intron variant	27182965	Pickrell JK	2016-05-16	Nat Genet	www.ncbi.nlm.nih.gov/pubmed/27182965
Photic sneeze reflex	rs1691483	3	51	84954203	0.00959171	T	4.95757e-08	AC132660.1	rs1691483	84954203	1.83	A	3e-08	NA	regulatory region variant	29559738	Sasayama D	2018-03-20	J Hum Genet	www.ncbi.nlm.nih.gov/pubmed/29559738
Alcohol consumption (drinks per week)	rs9832119	3	51	84972676	-0.0153586	T	7.02225e-16	AC132660.1	rs9832119	84972676	0.0158245	A	9e-11	CADM2	intergenic variant	30643258	Karlsson Linner R	2019-01-14	Nat Genet	www.ncbi.nlm.nih.gov/pubmed/30643258
Biological sex	rs9832119	3	51	84972676	-0.0153586	T	7.02225e-16	AC132660.1	rs1694977	85036752	0.0135031	T	4e-12	NA	intron variant	33888908	Pirastu N	2021-04-22	Nat Genet	www.ncbi.nlm.nih.gov/pubmed/33888908
Fish- and plant-related diet	rs9832119	3	51	84972676	-0.0153586	T	7.02225e-16	AC132660.1	rs1248825	84993411	0.0196439	?	4e-14	CADM2	intron variant	32066663	Niarchou M	2020-02-03	Transl Psychiatry	www.ncbi.nlm.nih.gov/pubmed/32066663
Fruit consumption	rs9832119	3	51	84972676	-0.0153586	T	7.02225e-16	AC132660.1	rs6549007	85044736	0.0165949	?	9e-09	CADM2	intron variant	32066663	Niarchou M	2020-02-03	Transl Psychiatry	www.ncbi.nlm.nih.gov/pubmed/32066663
General risk tolerance (MTAG)	rs9832119	3	51	84972676	-0.0153586	T	7.02225e-16	AC132660.1	rs6549007	85044736	0.0086	A	8e-10	CADM2	intron variant	30643258	Karlsson Linner R	2019-01-14	Nat Genet	www.ncbi.nlm.nih.gov/pubmed/30643258
Highest math class taken (MTAG)	rs9832119	3	51	84972676	-0.0153586	T	7.02225e-16	AC132660.1	rs1872556	85065229	0.0103	A	5e-09	Intergenic	intron variant	30038396	Lee JJ	2018-07-23	Nat Genet	www.ncbi.nlm.nih.gov/pubmed/30038396
Moderate to vigorous physical activity levels	rs9832119	3	51	84972676	-0.0153586	T	7.02225e-16	AC132660.1	rs2035562	85056521	0.014	A	4e-09	CADM2	intron variant	29899525	Klimentidis YC	2018-06-13	Int J Obes (Lond)	www.ncbi.nlm.nih.gov/pubmed/29899525
Raw vegetable consumption	rs9832119	3	51	84972676	-0.0153586	T	7.02225e-16	AC132660.1	rs1248825	84993411	0.0166264	?	2e-10	CADM2	intron variant	32066663	Niarchou M	2020-02-03	Transl Psychiatry	www.ncbi.nlm.nih.gov/pubmed/32066663
Self-reported math ability	rs9832119	3	51	84972676	-0.0153586	T	7.02225e-16	AC132660.1	rs382210	84966018	0.0157	G	2e-14	Intergenic	intergenic variant	30038396	Lee JJ	2018-07-23	Nat Genet	www.ncbi.nlm.nih.gov/pubmed/30038396
Self-reported math ability (MTAG)	rs9832119	3	51	84972676	-0.0153586	T	7.02225e-16	AC132660.1	rs382210	84966018	0.0144	A	2e-14	Intergenic	intergenic variant	30038396	Lee JJ	2018-07-23	Nat Genet	www.ncbi.nlm.nih.gov/pubmed/30038396
Adventurousness	rs1314615	3	51	84991704	-0.010846	G	1.72525e-10	CADM2	rs1472302	84997898	0.0124184	T	2e-10	CADM2	intergenic variant	30643258	Karlsson Linner R	2019-01-14	Nat Genet	www.ncbi.nlm.nih.gov/pubmed/30643258
Diffusing capacity of carbon monoxide	rs1248860	3	51	85015779	-0.0190866	G	2.24934e-29	CADM2	rs6768455	85040649	0.1	T	2e-06	CADM2	intron variant	30694715	Sakornsakolpat P	2019-01-29	Am J Respir Cell Mol Biol	www.ncbi.nlm.nih.gov/pubmed/30694715
Feeling nervous	rs1248860	3	51	85015779	-0.0190866	G	2.24934e-29	CADM2	rs9816652	85067018	5.6	A	2e-08	CADM2	intron variant	29500382	Nagel M	2018-03-02	Nat Commun	www.ncbi.nlm.nih.gov/pubmed/29500382
Vigorous physical activity	rs1248860	3	51	85015779	-0.0190866	G	2.24934e-29	CADM2	rs1248860	85015779	1.04167	?	1e-13	CADM2	intron variant	29899525	Klimentidis YC	2018-06-13	Int J Obes (Lond)	www.ncbi.nlm.nih.gov/pubmed/29899525
Well-being spectrum (multivariate analysis)	rs1248860	3	51	85015779	-0.0190866	G	2.24934e-29	CADM2	rs1016306	85082588	0.00501876	T	5e-08	NR	intron variant	30643256	Baselmans BML	2019-01-14	Nat Genet	www.ncbi.nlm.nih.gov/pubmed/30643256
Worry	rs1248860	3	51	85015779	-0.0190866	G	2.24934e-29	CADM2	rs1248860	85015779	0.01404	G	4e-09	NR	intron variant	29942085	Nagel M	2018-06-25	Nat Genet	www.ncbi.nlm.nih.gov/pubmed/29942085
General risk tolerance (MTAG)	rs13325879	3	51	85022554	-0.0266817	A	2.99542e-20	CADM2	rs9826959	84971746	0.0132	A	1e-09	CADM2	intergenic variant	30643258	Karlsson Linner R	2019-01-14	Nat Genet	www.ncbi.nlm.nih.gov/pubmed/30643258
Adventurousness	rs116275905	3	51	85037880	-0.0339764	G	4.13192e-20	CADM2	rs116275905	85037880	0.0378351	A	4e-17	CADM2	intron variant	30643258	Karlsson Linner R	2019-01-14	Nat Genet	www.ncbi.nlm.nih.gov/pubmed/30643258
Alcohol consumption (drinks per week)	rs9839708	3	51	85058885	-0.021933	C	1.09085e-35	CADM2	rs1872552	85049088	0.0172	A	3e-11	CADM2	intron variant	30679032	Brazel DM	2018-12-06	Biol Psychiatry	www.ncbi.nlm.nih.gov/pubmed/30679032
Pulse pressure	rs9839708	3	51	85058885	-0.021933	C	1.09085e-35	CADM2	rs6803322	84986088	0.13	C	3e-06	LOC440970, MIR5688	intergenic variant	27841878	Hoffmann TJ	2016-11-14	Nat Genet	www.ncbi.nlm.nih.gov/pubmed/27841878
Systolic blood pressure	rs9839708	3	51	85058885	-0.021933	C	1.09085e-35	CADM2	rs6803322	84986088	0.228	C	5e-08	LOC440970, MIR5688	intergenic variant	27841878	Hoffmann TJ	2016-11-14	Nat Genet	www.ncbi.nlm.nih.gov/pubmed/27841878
Worry	rs9839708	3	51	85058885	-0.021933	C	1.09085e-35	CADM2	rs9870384	85009817	0.01485	T	2e-09	NR	intron variant	29942085	Nagel M	2018-06-25	Nat Genet	www.ncbi.nlm.nih.gov/pubmed/29942085
General risk tolerance (MTAG)	rs67698601	3	51	85075683	-0.0221232	A	1.93146e-13	CADM2	rs7621959	84836962	0.0118	A	2e-09	CADM2	intron variant	30643258	Karlsson Linner R	2019-01-14	Nat Genet	www.ncbi.nlm.nih.gov/pubmed/30643258
Body mass index	rs2326124	3	51	85080898	-0.0132407	G	3.67733e-08	CADM2	rs2326124	85080898	NA	?	3e-08	NR	intron variant	31669095	Zhu Z	2019-10-24	J Allergy Clin Immunol	www.ncbi.nlm.nih.gov/pubmed/31669095
Bipolar disorder (early vs late onset)	rs11127877	3	51	85127683	-0.0116721	C	5.65382e-11	CADM2	rs11127876	85124697	2.39	?	5e-08	CADM2	intron variant	34016946	Wu LS	2021-05-20	Transl Psychiatry	www.ncbi.nlm.nih.gov/pubmed/34016946
Body mass index	rs11127877	3	51	85127683	-0.0116721	C	5.65382e-11	CADM2	rs6775464	85167764	NA	?	2e-17	NR	intron variant	31669095	Zhu Z	2019-10-24	J Allergy Clin Immunol	www.ncbi.nlm.nih.gov/pubmed/31669095
Feeling fed-up	rs11127877	3	51	85127683	-0.0116721	C	5.65382e-11	CADM2	rs4856268	85202524	5.86	T	5e-09	CADM2	intron variant	29500382	Nagel M	2018-03-02	Nat Commun	www.ncbi.nlm.nih.gov/pubmed/29500382
Glaucoma	rs11127877	3	51	85127683	-0.0116721	C	5.65382e-11	CADM2	rs9309969	85134557	NA	G	5e-11	CADM2	intron variant	30104761	Zhou W	2018-08-13	Nat Genet	www.ncbi.nlm.nih.gov/pubmed/30104761
Glaucoma	rs11127877	3	51	85127683	-0.0116721	C	5.65382e-11	CADM2	rs9284802	85095766	1.11111	A	2e-12	CADM2	intron variant	30054594	MacGregor S	2018-07-27	Nat Genet	www.ncbi.nlm.nih.gov/pubmed/30054594
Glaucoma	rs11127877	3	51	85127683	-0.0116721	C	5.65382e-11	CADM2	rs66500121	85137683	1.12	A	2e-11	CADM2	intron variant	31959993	Craig JE	2020-01-20	Nat Genet	www.ncbi.nlm.nih.gov/pubmed/31959993
Glaucoma (primary open-angle)	rs11127877	3	51	85127683	-0.0116721	C	5.65382e-11	CADM2	rs9883252	85138818	1.11	T	6e-14	CADM2	intron variant	29891935	Choquet H	2018-06-11	Nat Commun	www.ncbi.nlm.nih.gov/pubmed/29891935
Highest math class taken	rs11127877	3	51	85127683	-0.0116721	C	5.65382e-11	CADM2	rs2220243	85134914	0.0135	G	4e-08	Intergenic	intron variant	30038396	Lee JJ	2018-07-23	Nat Genet	www.ncbi.nlm.nih.gov/pubmed/30038396
Intraocular pressure	rs11127877	3	51	85127683	-0.0116721	C	5.65382e-11	CADM2	rs9309969	85134557	0.0799	T	3e-09	CADM2	intron variant	29617998	Gao XR	2018-03-28	Hum Mol Genet	www.ncbi.nlm.nih.gov/pubmed/29617998
Medication use (antiglaucoma preparations and miotics)	rs11127877	3	51	85127683	-0.0116721	C	5.65382e-11	CADM2	rs6791035	85122909	0.131386	C	1e-10	CADM2	intron variant	31015401	Wu Y	2019-04-23	Nat Commun	www.ncbi.nlm.nih.gov/pubmed/31015401
Worry	rs9837462	3	51	85158566	-0.0204117	C	3.49383e-31	CADM2	rs9837462	85158566	0.01387	A	4e-08	NR	intron variant	29942085	Nagel M	2018-06-25	Nat Genet	www.ncbi.nlm.nih.gov/pubmed/29942085
Automobile speeding propensity	rs6808586	3	51	85168434	-0.0140724	C	1.53762e-16	CADM2	rs9875381	85158733	0.0132581	A	8e-09	CADM2	intron variant	30643258	Karlsson Linner R	2019-01-14	Nat Genet	www.ncbi.nlm.nih.gov/pubmed/30643258
Body mass index	rs6808586	3	51	85168434	-0.0140724	C	1.53762e-16	CADM2	rs7630382	85111108	NA	?	2e-17	NA	intron variant	30595370	Kichaev G	2018-12-27	Am J Hum Genet	www.ncbi.nlm.nih.gov/pubmed/30595370
Glaucoma (primary open-angle)	rs6808586	3	51	85168434	-0.0140724	C	1.53762e-16	CADM2	rs9819278	85144350	0.90538	A	2e-14	CADM2	intron variant	33627673	Gharahkhani P	2021-02-24	Nat Commun	www.ncbi.nlm.nih.gov/pubmed/33627673
Intraocular pressure	rs6808586	3	51	85168434	-0.0140724	C	1.53762e-16	CADM2	rs13061527	85151828	0.0754	T	2e-08	CADM2	intron variant	29617998	Gao XR	2018-03-28	Hum Mol Genet	www.ncbi.nlm.nih.gov/pubmed/29617998
Automobile speeding propensity	rs2123163	3	51	85243797	-0.0235097	G	2.94173e-13	CADM2	rs9853563	85416776	0.0289065	T	3e-08	CADM2	intron variant	30643258	Karlsson Linner R	2019-01-14	Nat Genet	www.ncbi.nlm.nih.gov/pubmed/30643258
Risk-taking tendency (4-domain principal component model)	rs2123163	3	51	85243797	-0.0235097	G	2.94173e-13	CADM2	rs9853563	85416776	0.0337156	T	2e-08	CADM2	intron variant	30643258	Karlsson Linner R	2019-01-14	Nat Genet	www.ncbi.nlm.nih.gov/pubmed/30643258
Adventurousness	rs11710504	3	51	85303549	-0.0234335	T	7.50115e-13	CADM2	rs11710504	85303549	0.0217102	T	1e-08	CADM2	intron variant	30643258	Karlsson Linner R	2019-01-14	Nat Genet	www.ncbi.nlm.nih.gov/pubmed/30643258
Alcohol consumption	rs11719276	3	51	85371838	-0.0213775	A	1.63316e-32	CADM2	rs1376935	85236425	0.026	A	4e-10	CADM2	intron variant	28937693	Clarke TK	2017-07-25	Mol Psychiatry	www.ncbi.nlm.nih.gov/pubmed/28937693
Alcohol consumption in current drinkers	rs11719276	3	51	85371838	-0.0213775	A	1.63316e-32	CADM2	rs13078384	85264266	0.018	A	2e-09	CADM2	intron variant	28937693	Clarke TK	2017-07-25	Mol Psychiatry	www.ncbi.nlm.nih.gov/pubmed/28937693
Feeling nervous	rs11719276	3	51	85371838	-0.0213775	A	1.63316e-32	CADM2	rs13078384	85264266	5.98	A	2e-09	NR	intron variant	29500382	Nagel M	2018-03-02	Nat Commun	www.ncbi.nlm.nih.gov/pubmed/29500382
Feeling tense	rs11719276	3	51	85371838	-0.0213775	A	1.63316e-32	CADM2	rs9811546	85391672	5.83	A	6e-09	CADM2	intron variant	29500382	Nagel M	2018-03-02	Nat Commun	www.ncbi.nlm.nih.gov/pubmed/29500382
Worry	rs11719276	3	51	85371838	-0.0213775	A	1.63316e-32	CADM2	rs9811546	85391672	0.0186	A	4e-13	NR	intron variant	29942085	Nagel M	2018-06-25	Nat Genet	www.ncbi.nlm.nih.gov/pubmed/29942085
Feeling fed-up	rs818225	3	51	85382140	-0.015168	C	3.00686e-19	CADM2	rs818215	85371400	5.85	A	5e-09	CADM2	intron variant	29500382	Nagel M	2018-03-02	Nat Commun	www.ncbi.nlm.nih.gov/pubmed/29500382
General factor of neuroticism	rs818225	3	51	85382140	-0.015168	C	3.00686e-19	CADM2	rs818225	85382140	0.0102	C	5e-09	CADM2	intron variant	30867560	Hill WD	2019-03-13	Mol Psychiatry	www.ncbi.nlm.nih.gov/pubmed/30867560
Worry	rs818225	3	51	85382140	-0.015168	C	3.00686e-19	CADM2	rs818219	85374589	0.01482	C	7e-10	NR	intron variant	29942085	Nagel M	2018-06-25	Nat Genet	www.ncbi.nlm.nih.gov/pubmed/29942085
Daytime nap	rs3943782	3	51	85388164	0.0114073	A	5.04059e-11	CADM2	rs3943782	85388164	0.0053	G	6e-09	CADM2	intron variant	33568662	Dashti HS	2021-02-10	Nat Commun	www.ncbi.nlm.nih.gov/pubmed/33568662
General risk tolerance (MTAG)	rs3943782	3	51	85388164	0.0114073	A	5.04059e-11	CADM2	rs3943782	85388164	0.0073	A	3e-09	CADM2	intron variant	30643258	Karlsson Linner R	2019-01-14	Nat Genet	www.ncbi.nlm.nih.gov/pubmed/30643258
Worry	rs62253085	3	51	85393768	0.0160793	A	2.21139e-21	CADM2	rs62253085	85393768	0.01337	A	4e-08	NR	intron variant	29942085	Nagel M	2018-06-25	Nat Genet	www.ncbi.nlm.nih.gov/pubmed/29942085
Adventurousness	rs67379620	3	51	85393911	0.0205469	C	1.96485e-17	CADM2	rs67379620	85393911	0.0206263	T	1e-14	CADM2	intron variant	30643258	Karlsson Linner R	2019-01-14	Nat Genet	www.ncbi.nlm.nih.gov/pubmed/30643258
Cognitive performance (MTAG)	rs2875889	3	51	85394742	0.0191404	G	5.30362e-12	CADM2	rs9830359	85397118	0.0232	T	1e-10	Intergenic	intron variant	30038396	Lee JJ	2018-07-23	Nat Genet	www.ncbi.nlm.nih.gov/pubmed/30038396
Educational attainment (MTAG)	rs2875889	3	51	85394742	0.0191404	G	5.30362e-12	CADM2	rs9830359	85397118	0.0152	T	2e-13	Intergenic	intron variant	30038396	Lee JJ	2018-07-23	Nat Genet	www.ncbi.nlm.nih.gov/pubmed/30038396
Educational attainment (years of education)	rs2875889	3	51	85394742	0.0191404	G	5.30362e-12	CADM2	rs9830359	85397118	0.0147	T	5e-11	NA	intron variant	30038396	Lee JJ	2018-07-23	Nat Genet	www.ncbi.nlm.nih.gov/pubmed/30038396
General cognitive ability	rs2875889	3	51	85394742	0.0191404	G	5.30362e-12	CADM2	rs62253086	85393815	5.628	T	2e-08	CADM2	intron variant	29844566	Davies G	2018-05-29	Nat Commun	www.ncbi.nlm.nih.gov/pubmed/29844566
Highest math class taken (MTAG)	rs2875889	3	51	85394742	0.0191404	G	5.30362e-12	CADM2	rs9830359	85397118	0.0166	T	3e-10	Intergenic	intron variant	30038396	Lee JJ	2018-07-23	Nat Genet	www.ncbi.nlm.nih.gov/pubmed/30038396
Intelligence (MTAG)	rs2875889	3	51	85394742	0.0191404	G	5.30362e-12	CADM2	rs9830359	85397118	0.0263451	T	4e-08	CADM2	intron variant	29326435	Hill WD	2018-01-11	Mol Psychiatry	www.ncbi.nlm.nih.gov/pubmed/29326435
Alcohol consumption	rs67028245	3	51	85394772	0.0221212	G	2.39392e-36	CADM2	rs67028245	85394772	0.023	A	4e-08	CADM2	intron variant	28937693	Clarke TK	2017-07-25	Mol Psychiatry	www.ncbi.nlm.nih.gov/pubmed/28937693
Anxiety/tension (special factor of neuroticism)	rs76508707	3	51	85397049	0.0278859	C	2.13748e-57	CADM2	rs76508707	85397049	0.0095052	C	5e-10	CADM2	intron variant	30867560	Hill WD	2019-03-13	Mol Psychiatry	www.ncbi.nlm.nih.gov/pubmed/30867560
Systolic blood pressure	rs76508707	3	51	85397049	0.0278859	C	2.13748e-57	CADM2	rs76508707	85397049	NA	?	1e-15	NA	intron variant	30595370	Kichaev G	2018-12-27	Am J Hum Genet	www.ncbi.nlm.nih.gov/pubmed/30595370
Worry	rs76508707	3	51	85397049	0.0278859	C	2.13748e-57	CADM2	rs76508707	85397049	0.01716	T	1e-12	NR	intron variant	29942085	Nagel M	2018-06-25	Nat Genet	www.ncbi.nlm.nih.gov/pubmed/29942085
Body mass index	rs3887151	3	51	85399603	-0.0199638	G	1.7122e-30	CADM2	rs1368737	85395341	NA	?	2e-10	NR	intron variant	31669095	Zhu Z	2019-10-24	J Allergy Clin Immunol	www.ncbi.nlm.nih.gov/pubmed/31669095
Drug Experimentation	rs3887151	3	51	85399603	-0.0199638	G	1.7122e-30	CADM2	rs35614735	85487514	0.033	I	2.8e-15	CADM2	NA	NA	Sanchez-Roige S	2022-01-31	medRxiv	https://www.medrxiv.org/content/10.1101/2022.01.29.22270095v1
[truncated: 5,048 more rows]

[truncated: 22 more sheets: ST10, ST11, ST12, ST13, ST14, ST15, ST16, ST17, ST18, ST19, ST20, ST21, ST22, ST23, ST24, ST25, ST26, ST27, ST28, ST29 …]
